# Supplementary material for: Interventions addressing maternal and child health among the urban poor and homeless: an overview of systematic reviews
Source: BMC Public Health. 2023 Mar 14;23:492. doi: 10.1186/s12889-023-15410-7 (PMC10015840; doi:10.1186/s12889-023-15410-7)
Supplement: Supplementary file 1 — Supplementary Material 1 [file 12889_2023_15410_MOESM1_ESM.xlsx]

## Sheet: Data Extraction_updated20230109
Sl. No.	Extraction By	Included Citations	Abstract	Author/ Year	Objectives	Corresponds to which of the 2010 WHO guidelines 1	Corresponds to which of the 2010 WHO guidelines 2	Corresponds to which of the 2010 WHO guidelines 3	Reasons for classfication	Participants (Characteristics/ Total number) (DRAWN FROM RESULTS)	Description of interventions/ Phenomenon of interest (DRAWN FROM METHODS)	Control (if applicable)	Outcome (FROM METHODS)	Setting/ Context	Sources searched	Range (years) of included studies	Number of studies Included	Types of studies included with design	Country of origin of included studies	Appraisal instruments used in review	Method of analysis	Results/ findings in relation to our outcomes of interest (indicate quality of evidence wherever possible)	Recommendations	Specific analysis findings relevant to homeless pregnant and lactating women
1	SD	Arikpo D, Edet ES, Chibuzor MT, Odey F, Caldwell DM. Educational interventions for improving primary caregiver complementary feeding practices for children aged 24 months and under. Cochrane Database of Systematic Reviews 2018, Issue 5. Art. No.: CD011768. DOI: 10.1002/14651858.CD011768.pub2.	Background: Although complementary feeding is a universal practice, the methods and manner in which it is practiced vary between cultures, individuals and socioeconomic classes. The period of complementary feeding is a critical time of transition in the life of an infant, and inappropriate complementary feeding practices, with their associated adverse health consequences, remain a significant glo…	Arikpo D, Edet ES, Chibuzor MT, Odey F, Caldwell DM 2018	To assess the eJectiveness of educational interventions for improving the complementary feeding (weaning) practices of primary caregivers of children of complementary feeding age, and related health and growth outcomes in infants	Postpartum Care of the Mother	Care of the Newborn	Care during Infancy and Childhood		Study participants comprised caregivers of infants aged 4 to 24 months undergoing complementary feeding. Pregnant women who were expected to give birth and commence complementary feeding during the period of the study were also included.	1. educational intervention to no intervention or usual practice (e.g. usual weaning or child care practice); and 2. educational interventions provided in conjunction with another intervention (e.g. provision of complementary food), so long as the educational intervention was only available in the experimental group and the adjunctive intervention was available to the control group. We defined ed…	No educational intervention pg 4	Primary Outcome: 1. Improved complementary feeding practices (measured as a continuous outcome or dichotomous outcome), of the following: a. age at introduction of complementary foods; b. duration of exclusive breastfeeding; c. adequacy of complementary foods (measured by number of children fed with adequate amount and consistency of complementary foods, children fed with at least five different …	NR in methodology but reported in Result section. 5 studies in HICs, 6 studies in UMICs, 8 studies in LMICs, 3 studies in LICs, Not reported in 1 study. 19- community based 4-facility based 8 in urban setting 2 in peri urban 1 in Urban Slum 1 in Local govt. areas 8 in rural setting	Sources include Cochrane Central Register of Controlled Trials (CENTRAL; 2017, Issue 10) in the Cochrane Library, and which includes the Cochrane Developmental, Psychosocial and Learning Problems Specialised Register, MEDLINE Ovid, MEDLINE In-process and Other Non-indexed Citations Ovid MEDLINE Epub Ahead of Print Ovid Embase Ovid, CINAHL EBSCO, Science Citation Index Web of Science: Clarivate An…	NR in result section	23 studies	13 were cluster RCTs 10 were individually randomised.	high-income countries: Germany, USA UMICs: Brazil, China, Colombia, Peru LMICs: Bangladesh, Cambodia, India, Pakistan LICs: Ethiopia	assessed the quality of evidence using the GRADE approach pg 32	Sensitivity analysis and meta-analysis.	1. There was a small positive effect of educational interventions on the time of commencement of complementary feeding by the caregivers of the children. 2. focus of most of the included studies seemed to be on the adequacy (quality and quantity) of complementary foods fed to infants. Whether to look for the result with respect to our research question or we need to extract all the results report…	The findings of these studies could be applied across the social groups because the studies were conducted in high-, upper-middleand lower-middle-income countries. It is important to note that the studies from low-income settings were all from the same country in sub-Saharan Africa (Ethiopia), consequently while the findings of this study could be applied in the high-, lower-upperand lower-middle…	NR
2	SD	Dangour AD, Watson L, Cumming O, Boisson S, Che Y, Velleman Y, Cavill S, Allen E, Uauy R. Interventions to improve water quality and supply, sanitation and hygiene practices, and their effects on the nutritional status of children. Cochrane Database of Systematic Reviews 2013, Issue 8. Art. No.: CD009382. DOI: 10.1002/14651858.CD009382.pub2.	Background Water, sanitation and hygiene (WASH) interventions are frequently implemented to reduce infectious diseases, and may be linked to improved nutrition outcomes in children. Objectives To evaluate the e*ect of interventions to improve water quality and supply (adequate quantity to maintain hygiene practices), provide adequate sanitation and promote handwashing with soap, on the nutritiona…	Dangour AD, Watson L, Cumming O, Boisson S, Che Y, Velleman Y, Cavill S, Allen E, Uauy R 2013	To evaluate the effect of interventions to improve water quality and supply (adequate quantity to maintain hygiene practices), provide adequate sanitation and promote handwashing with soap, on the nutritional status of children under the age of 18 years and to identify current research gaps.	Care during Infancy and Childhood				22,241 children	1. Any intervention aimed at improving the microbiological quality of drinking water, including: a. removing or inactivating microbiological pathogens via household, community or water source level water treatment systems (filtration, sedimentation, chemical treatment, heat treatment, UV radiation), or both; b. protecting the microbiological quality of water prior to consumption (residual disinfe…	Control 1. Water quality: study participants who have continued with usual practice, or a less stringent version of the intervention (i.e. new protected well but no household disinfection on top of this). 2. Water supply: study participants who have continued with usual practice. 3. Sanitation: study participants who have continued to practice open defecation or who continue with usual practice r…	Primary outcomes • Child nutritional status as measured by anthropometry: weightfor- age (underweight), weight-for-height (wasting), height-forage (stunting). Secondary outcomes • Child nutritional status as measured by anthropometry: weight, height, mid-upper arm circumference, skinfold thickness, percent body fat, birthweight, body mass index (BMI). • Child nutritional status as measured by nut…	low-income or middle income country settings Seven studies were in rural settings, six in urban settings and one in both rural and urban settings.	Cochrane Public Health Group Special Register • MEDLINE (general medicine) • MEDLINE In-Process • Web of Science (including Science Citation Index Expanded (SCI-EXPANDED) 1970 to present; Social Sciences Citation Index (SSCI) 1970 to present; Conference Proceedings Citation Index- Science (CPCI-S) 1990 to present; Conference Proceedings Citation Index - Social Science & Humanities (CPCI-SSH) 1990…	1968- 2012	14 studies	5-cluster-randomised controlled trials, follow-up study of a cluster-randomised controlled trial, three studies were longitudinal studies with control groups, three studies were repeated cross-sectional studies with control groups, one study was avcontrolled before and after study and one was a crosssectional study with a matched historical control group	Pakistan, Bangladesh, Guatemala, Kenya, Ethiopia, Nigeria, Nepal, Cambodia, South Africa, Chile	Cochrane's Risk of Bias assessment tool	RevMan Meta-analyses	assessed none of the studies to have high methodological quality. Overall the quality of the evidence is low and further research is likely to have an important impact on confidence in the estimate and is likely to change the estimate of the effect. Metaanalyses of the evidence from the cluster-randomised trials suggests that WASH interventions confer a small benefit on growth in children under f…	"the paucity of rigorous evidence evaluating the effect of WASH interventions on child nutritional status" (p 25 )	NR
3	SD	Das JK, Salam RA, Mahmood SB, Moin A, Kumar R, Mukhtar K, Lassi ZS, Bhutta ZA 2019	Background Vitamins and minerals are essential for growth and maintenance of a healthy body, and have a role in the functioning of almost every organ. Multiple interventions have been designed to improve micronutrient deficiency, and food fortification is one of them. Objectives To assess the impact of food fortification with multiple micronutrients on health outcomes in the general population, i…	Das JK, Salam RA, Mahmood SB, Moin A, Kumar R, Mukhtar K, Lassi ZS, Bhutta ZA 2019	To assess the impact of food fortification with MMNs on health outcomes in the general population, including men, women and children. pg 9	Care during Infancy and Childhood				the general population, including men, women and children. specific populations (e.g. older people, pregnant women, women of reproductive age, and children at school through institutions such as schools or care facilities). pg 9	MMN fortification (three or more micronutrients) by any food vehicle, compared with a single micronutrient or no fortification. pg 9	• MMN fortification versus placebo or no intervention; • MMN fortification versus iodised salt; • MMN fortification versus calcium only fortification. pg 13	Types of outcome measures Primary outcomes • Anaemia (defined as haemoglobin (Hb) concentration < 11 g/dL) • Iron-deficiency anaemia (defined as Hb concentration < 11 g/ dLwith serum ferritin < 15 Qg/l) • Deficiency of specific micronutrients (iron, zinc, vitamin A, B vitamins) (as defined by the World Health Organization (WHO) micronutrient deficiency cut-oJs) • Anthropometric outcomes (e.g. inc…	Thirty-six of the studies were conducted among children. Most of these (29) were conducted among pre-school and school aged children. Four studies included infants aged from six months to 12 months , and three studies included children aged one to three years. Three studies targeted pregnant women, three studies targeted adults, while one study targeted an elderly population aged over 70 years. T…	Cochrane Central Register of Controlled Trials (CENTRAL; 2018), in the Cochrane Library, including the Cochrane Effective Practice and Organisation of Care (EPOC) Group Specialised Register and Cochrane Public Health Specialised Register (searched 29 August 2018); • MEDLINE and MEDLINE(R) In-Process; and Other Non-Indexed Citations Ovid (searched 29 August 2018); • PubMed for the most recent six …	review summarises findings from 43 studies conducted between 1998 and 2018. pg 28	Most of the included studies (39) were RCTs, of which six studies were c-RCTs pg 14	Most of the included studies (39) were RCTs, of which six studies were c-RCTs Pg 14	20 studies in LMICs 13 in UMICs 9 in HICs 1 conducted in both LMICs and HICs pg 15	GRADE pg 6	statistical analysis using the Review Manager 5 software.	Of the 39 included RCTs, we considered five to be at overall low risk of bias (Perignon 2016; Petrova 2019; Rahman 2015; Sazawal 2007; Vaz 2011) , and the remaining 34 to be at overall high risk of bias, due to concerns around allocation concealment, blinding of participants, or incomplete outcome data. Food fortification with MMN may reduce anaemia by 32%, iron deficiency anaemia by 72%, micronu…	NR	NR
4	SD	Das JK, Hoodbhoy Z, Salam RA, Bhutta AZ, Valenzuela‐Rubio NG, Weise Prinzo Z, Bhutta ZA. Lipid‐based nutrient supplements for maternal, birth, and infant developmental outcomes. Cochrane Database of Systematic Reviews 2018, Issue 8. Art. No.: CD012610. DOI: 10.1002/14651858.CD012610.pub2	Background Ready-to-use lipid-based nutrient supplements (LNS) are a highly nutrient-dense supplement, which could be a good source of macroand micronutrients for pregnant women who need to supplement their nutrient intake. Objectives To assess the effects of LNS for maternal, birth and infant outcomes in pregnant women. Secondary objectives were to explore the most appropriate composition, frequ…	Das JK, Hoodbhoy Z, Salam RA, Bhutta AZ, Valenzuela-Rubio NG, Weise Prinzo Z, Bhutta ZA 2018	To assess the effects of LNS for maternal, birth and infant outcomes in pregnant women. Secondary objectives were to explore the most appropriate composition, frequency and duration of LNS administration.	Pregnancy Care	Childbirth Care	Care during Infancy and Childhood		Women with singleton pregnancy of any age and parity, living in stable or emergency settings. pg 9	Interventions involving the provision of LNS for point-of-use food fortification or direct consumption, irrespective of dose, frequency and duration. We included any LNS regardless of its content. pg 9	1. LNS versus no intervention or placebo. 2. LNS versus IFA - in the form of tablets or capsules. We included studies comparing LNS versus IFA and reported differences in micronutrients between groups, as escribed by trial authors. 3. LNS versus oral multiple micronutrient (MMN) supplements - in the form of tablets or capsules. We included studies comparing LNS versus MMN and reported differences…	Primary outcomes Maternal outcomes 1. Maternal anthropometric status (weight, BMI, gestational weight gain) 2. Maternal anaemia at term or near term (haemoglobin (Hb) less than 110 g/L) 3. Maternal mortality 4. Adverse eCects (any); for example, allergic reactions as diagnosed by clinical assessment (atopic dermatitis, urticaria, oedema (oral), ophthalmic pruritus, allergic rhinitis, asthma, anap…	The studies included in this review took place in four LMICs in Asia and Africa where maternal undernutrition is a public health problem: Ghana (Adu-Afarwuah 2015), Malawi (Ashorn 2015), Burkina Faso (Huybregts 2009 (C)), and Bangladesh (Mridha 2016b). All studies were in stable community settings; we did not find any studies assessing LNS for pregnant women in emergency settings. The communities…	International databases 1. Cochrane Central Register of Controlled Trials (CENTRAL; 2018, Issue 4) in the Cochrane Library, and which includes the Cochrane Developmental, Psychosocial and Learning Problems Specialised Register (searched 29 May 2018). 2. MEDLINE Ovid (1946 to May Week 3 2018). 3. MEDLINE In-Process and Other Non-Indexed Citations Ovid (25 May 2018). 4. MEDLINE Epub ahead of print …	2009-2016	four	1. Randomised, single-blind, parallel group, community-based clinical trial in Ghana 2. A randomised, outcome-assessor-blinded, community-based clinical trial in Malawi 3. A randomised, open-label, community-based clinical trial in the rural settings of Burkina Faso 4. A cluster-randomised, community-based trial in Bangladesh pg 28-35	Ghana Malawi Burkina Faso Bangladesh	GRADE quality ratings for our outcomes, along with estimates of relative eCects, number of participants and studies contributing data for those outcomes, in 'Summary of findings' tables, which we prepared using GRADE profiler software. Pg 12	carried out statistical analysis using RevMan 5 (Review Manager 2014). We combined the data using a random-effects model, considering the differences in the intervention, using the Mantel- Haenszel method for dichotomous outcomes and the inversevariance method for continuous outcomes. We only used a fixed effect model as a sensitivity analysis (if it was likely to be plausible); see Sensitivity a…	Quality of evidence The evidence is of moderate quality. This review suggests that there may be a slight benefit of LNS on babies who are born small, and on newborn weight and length, when compared to IFA. LNS did not seem to give any additional benefit to women and newborns compared to MMN, and both IFA and MMN were better at reducing maternal anaemia than LNS. We did not find any studies on LNS…	NR	NR
5	BM	Downe S, Finlayson K, Tunçalp Ö, Gülmezoglu AM. Provision and uptake of routine antenatal services: a qualitative evidence synthesis. Cochrane Database of Systematic Reviews 2019, Issue 6. Art. No.: CD012392. DOI: 10.1002/14651858.CD012392.pub2.	Background Antenatal care (ANC) is a core component of maternity care. However, both quality of care provision and rates of attendance vary widely between and within countries. Qualitative research can assess factors underlying variation, including acceptability, feasibility, and the values and beliefs that frame provision and uptake of ANC programmes. This synthesis links to the Cochrane Reviews…	Downe S, Finlayson K, Tunçalp Ö, Gülmezoglu AM. 2019	"To identify, appraise, and synthesise qualitative studies exploring: · Women’s views and experiences of attending antenatal care; and factors influencing the uptake of antenatal care arising from women’s accounts; · Healthcare providers’ views and experiences of providing antenatal care; and factors influencing the provision of antenatal care arising from the accounts of healthcare providers." p…	Pregnancy Care				"Overall, we include the views of more than 1950 women. and more than 780 healthcare providers; some studies did not specify the exact number of participants" p 25. Antenatal and postnatal women with varying levels of uptake of ANC, including no uptake, living in rural, urban and semi-urban settings. Midwives, nurses, doctors, traditional birth attendants (TBAs), and health service managers, livi…	"We included studies about healthcare providers' views on routine antenatal care provision, and about women’s views and experiences of using this care or not. We defined routine antenatal care as the contacts, tests, treatments, health promotion activities, information and supportive measures that all women could access during their pregnancy, and that was not designed for women with particular c…	NA	"Phenomena of interest The phenomena of interest were the factors that influence the uptake of routine antenatal services from the perspective of pregnant and postnatal women, and the factors influencing the delivery of routine antenatal care, based on the views and experiences of healthcare providers" p 19	The studies took place in 41 countries across five continents, and were conducted in eight high-income countries, 18 middleincome countries and 15 low-income countries. The studies tool place in rural, urban and semi-urban settings.	"Electronic searches We searched PDQ-Evidence (pdq-evidence.org) for related reviews in order to identify eligible studies for inclusion, as well as the following electronic databases. • MEDLINE - Ovid MEDLINE(R) Epub Ahead of Print, In-Process & Other Non-Indexed Citations and Daily 1946 to present • Embase - OvidSP 1974 to present • CINAHL Complete - EbscoHost • PsycINFO - EbscoHost • AMED - Eb…	2000 to 2018	85	Qualitative	South Africa, Indonesia, UK, Papua New Guinea, Australia, Peru, Uganda, Ghana, USA, Brazil, Ethiopia, Mozambique, Nigeria, Bangladesh, Argentina, Kenya, Iran, Vietnam, India, Tanzania, Canada, Republic of Ireland, Lebanon, Pakistan, New Zealand, Sweden, Colombia, Romania, Laos, Zimbabwe, Cambodia, Georgia, South Sudan, Afghanistan,Iraq, Nepal, Gambia, Swaziland, Indonesia, France, Burkina Faso	CERQUAL; "We used the criteria from Walsh 2006 which include the study scope and purpose, design, sampling strategy, analysis, interpretation, researcher reflexivity, ethical dimensions, relevance, and transferability. We then applied the A to D grading of Downe 2007, based on Lincoln 1985, as follows. • A: No, or few flaws. The study credibility, transferability, dependability, and confirmabilit…	qualitative evidence synthesis	We developed 52 findings in total and organised these into three thematic domains: socio-cultural context (11 findings, five moderate- or high-confidence); service design and provision (24 findings, 15 moderate- or highconfidence); and what matters to women and staff (17 findings, 11 moderate- or high-confidence). For women, initial or continued use of ANC depends on a perception that doing so wi…	"Stakeholders intending to implement ANC guidelines could benefit from local modelling of the three key domains identified in this review, and their sub-elements, against the theory of planned behaviour, in relation to their local communities and ANC provision. This would enable stakeholders to identify local normative, belief, or attitudinal barriers to good-quality provision, and to uptake. Suc…	This might be relevant: "Support for this belief was also evident in urban locations where arguably public health messages about the value of antenatal care were more likely to be received and operationalised, as this quote from a woman in [Dhaka], Bangladesh implies, "As no one expects to be sick during pregnancy, visiting the centre for a check-up is not necessary. What is the point for going f…
6	SD	Duby J, Lassi ZS, Bhutta ZA. Community‐based antibiotic delivery for possible serious bacterial infections in neonates in low‐ and middle‐income countries. Cochrane Database of Systematic Reviews 2019, Issue 4. Art. No.: CD007646. DOI: 10.1002/14651858.CD007646.pub3.	Background The recommended management for neonates with a possible serious bacterial infection (PSBI) is hospitalisation and treatment with intravenous antibiotics, such as ampicillin plus gentamicin. However, hospitalisation is oLen not feasible for neonates in low- and middleincome countries (LMICs). Therefore, alternative options for the management of neonatal PSBI in LMICs needs to be evaluat…	Duby J, Lassi ZS, Bhutta ZA, 2019	To assess the effects of community-based antibiotics for neonatal PSBI in LMICs on neonatal mortality and to assess whether the effects of community-based antibiotics for neonatal PSBI differ according to the antibiotic regimen administered.	Care of the Newborn				Neonates born at any gestational age enrolled at any time between 0 to 27 completed days of life with possible serious bacterial infection (PSBI), as defined by the World Health Organization (WHO; WHO 2015)	Community-based programmes of newborn care that include the initiation of antibiotics in the community for PSBI in LMICs.	Community-based programmes of newborn care that do not include the provision of community-based antibiotics for PSBI in LMICs. Although there is no international standard for community-based programmes of newborn care, such programmes may comprise some or all of the following. 1. Early identification of pregnancy. 2. Provision of focused antenatal care. 3. Promotion of institutional delivery. 4. …	Primary outcomes 1. Neonatal mortality 2. Sepsis-specific neonatal mortality Secondary outcomes 1. Treatment failure 2. Neonatal antibiotic-associated adverse events 3. Total cost (in USD) 4. Cost of intervention (in USD) per neonate life saved 5. Acceptability of antibiotics 6. Antibiotic resistance	Four of the studies were conducted in primarily rural regions with limited access to facility-based care. one trial was undertaken in a large urban district	searched clinical trials registries for ongoing or recently completed trials (clinicaltrials.gov; the World Health Organization’s International Trials Registry and Platform, and the ISRCTN Registry). pg 18	2011-2017 pg 24	19 studies (10 included for qualitative studies & 9 included in quantitative studies) pg 24	Comparison 1 All of the studies were unblinded, parallel clustered-RCTs Comparison 2 All studies were individually-randomised, open-label, equivalence trials	Comparison 1 Bangladesh, Ethiopia, India ,Pakistan and Zambia. Comparison 2 Bangladesh, Democratic Republic of Congo, Kenya, Nigeria, Pakistan.	the GRADE approach Pg 19	performed meta-analyses using the Review Manager 5 soLware (Review Manager 2014). pg 19	There is reduced risk of newborn death when sick newborns are given antibiotics in the home or clinic compared to sick newborns who are only referred to a hospital, but this result is based on low-quality evidence. In addition, the majority of the studies that examined home or clinic-based antibiotics included other interventions, such as improved care at birth, that may have influenced the findi…	NR	NR
7	SD	Ejemot‐Nwadiaro RI, Ehiri JE, Arikpo D, Meremikwu MM, Critchley JA. Hand washing promotion for preventing diarrhoea. Cochrane Database of Systematic Reviews 2015, Issue 9. Art. No.: CD004265. DOI: 10.1002/14651858.CD004265.pub3.	Background Diarrhoea accounts for 1.8 million deaths in children in low- and middle-income countries (LMICs). One of the identified strategies to prevent diarrhoea is hand washing. Objectives To assess the effects of hand washing promotion interventions on diarrhoeal episodes in children and adults. Search methods We searched the Cochrane Infectious Diseases Group Specialized Register (27 May 201…	Ejemot-Nwadiaro RI, Ehiri JE, Arikpo D, Meremikwu MM, Critchley JA 2015	To assess the eJects of hand washing promotion interventions on diarrhoeal episodes in children and adults. pg 9	Care during Infancy and Childhood				Individuals (adults and children) in day-care centres or schools, patients in hospitals, communities, or households. pg 9	Activities that promoted hand washing after defecation or after disposal of children's faeces and before eating, preparing or handling foods; for example, small group discussions and larger meetings on hygiene education, germs-health awareness interventions, multimedia communication campaigns with posters, radio/TV campaigns, leaflets, comic books, songs, slide shows, use of T-shirts and badges, …	No hand washing promotion. pg 9	Primary outcomes • Episodes of diarrhoea (self-reports collected through home visits; hospital/health centre/clinic records including admissions for diarrhoea-related dehydration). Secondary outcomes • Diarrhoea-related death among children or adults. • Behavioural changes, such as changes in the proportion of people who reported or are observed washing their hands after defecation, disposal of c…	trials from child day-care centres or schools in mainly high-income countries (54,006 participants), nine community-based trials in LMICs (15,303 participants), and one hospital-based trial among people with acquired immune deficiency syndrome (AIDS) (148 participants).	Cochrane Infectious Diseases Group Specialized Register (27 May 2015); Cochrane Central Register of Controlled Trials (CENTRAL), published in the Cochrane Library (2015, Issue 5); MEDLINE (1966 to 27 May 2015); EMBASE (1974 to 27 May 2015); and LILACS (1982 to 27 May 2015). PsycINFO (1967 to 27 May 2015); Science Citation Index and Social Sciences Citation Index (1981 to 27 May 2015); ERIC (Educa…	1977- 2013	22 trials met the inclusion criteria: 14 trials were included in the previous version of the review, Ejemot-Nwadiaro 2008, and we included eight new trials based on the updated search pg 15	Cluster RCTs	China, Cairo(Egypt), Nairobi(Kenya)	GRADE approach Pg 13	analysed the data using Review Manager (RevMan) and presented all results with 95% CIs. pg 14	Hand washing promotion at child day-care facilities or schools in HICs probably prevents around 30% of diarrhoea episodes (high quality evidence), and may prevent a similar proportion in schools in LMICs (low quality evidence). Among communities in LMICs hand washing promotion prevents around 28% of diarrhoea episodes (moderate quality evidence). In the only hospital-based trial included in this …		NR
8	SD	Gera T, Shah D, Garner P, Richardson M, Sachdev HS. Integrated management of childhood illness (IMCI) strategy for children under five. Cochrane Database of Systematic Reviews 2016, Issue 6. Art. No.: CD010123. DOI: 10.1002/14651858.CD010123.pub2.	Background More than 7.5 million children younger than age five living in low- and middle-income countries die every year. The World Health Organization (WHO) developed the integrated management of childhood illness (IMCI) strategy to reduce mortality and morbidity and to improve quality of care by improving the delivery of a variety of curative and preventive medical and behavioral interventions…	Gera T, Shah D, Garner P, Richardson M, Sachdev HS 2016	To evaluate the effects of programs that implement the integrated management of childhood illnesses (IMCI) strategy in terms of death, nutritional status, quality of care, coverage with IMCI deliverables, and satisfaction of beneficiaries.	Care during Infancy and Childhood	Postpartum Care of the Mother	Childbirth Care		Participants were children younger than five years of age and health care providers in low- and middle-income countries.	Children younger than five years of age allocated to receive the generic WHO/UNICEF IMCI intervention or its adaptation. To be included, the IMCI intervention needed to include improving health care worker skills for case management as one component. We included studies of (1) IMCI training alone; (2) IMCI training plus systems interventions to improve care delivery; (3) IMCI training with additi…	We included studies in which the comparison group received usual health services without the integrated health care package (IMCI).	Types of outcome measures • Measures of mortality (neonatal, infant, and under-five mortality) rates. • Measures of nutritional status, including stunting and wasting. • Quality of care assessed by adherence to standard practice guidelines. • Coverage of key IMCI deliverables, including (1) vaccine coverage; (2) appropriate care seeking for common illnesses; and (3) exclusive breast feeding. • Sa…	In primary care health centres within a single district of a state in Haryana, India of Tanzania, in Bangladesh, in areas of a subdistrict where the sampling frame consisted of first-level outpatient facilities. in primary care health centres within a single district of a state in Haryana, India 12 districts of India that had initiated IMCI and compared them with data from matched control distric…	• Cochrane Central Register of Controlled Trials (CENTRAL) (www.cochranelibrary.com), including the Cochrane EHective Practice and Organisation of Care (EPOC) Group Specialised Register (searched 30 June 2015). • MEDLINE (1946 to date), Ovid (searched 30 June 2015). • EMBASE (1980 to date), Ovid (searched 30 June 2015). • Cumulative Index to Nursing and Allied Health Literature (CINAHL) Plus (200…	2004-2011	4	cluster-randomised trials controlled before-after studies	Tanzania, Bangladesh, India	GRADE	Review Manager software (RevMan 5.3)	What was studied in the review? More than 7.5 million children globally die each year before reaching the age of five. Most are from poor communities and live in the poorest countries. These children are more likely than others to suHer from malnutrition and from infections such as neonatal sepsis, measles, diarrhoea, malaria, and pneumonia. Effective strategies to prevent and treat sick children…		NR
9	SD	Goudet SM, Bogin BA, Madise NJ, Griffiths PL. Nutritional interventions for preventing stunting in children (birth to 59 months) living in urban slums in low‐ and middle‐income countries (LMIC). Cochrane Database of Systematic Reviews 2019, Issue 6. Art. No.: CD011695. DOI: 10.1002/14651858.CD011695.pub2.	Background Nutritional interventions to prevent stunting of infants and young children are most often applied in rural areas in low- and middle-income countries (LMIC). Few interventions are focused on urban slums. The literature needs a systematic assessment, as infants and children living in slums are at high risk of stunting. Urban slums are complex environments in terms of biological, social,…	Goudet SM, Bogin BA, Madise NJ, Gri iths PL 2019	Primary objective To assess the impact of nutritional interventions to reduce stunting in infants and children under five years old in urban slums from LMICs. Secondary objective To assess the effect of nutritional interventions on other nutritional (wasting and underweight) and non-nutritional outcomes (socioeconomic, health and developmental) in addition to stunting.	Care of the Newborn				Across all studies, children's ages ranged from birth to 59 months with a mean of 11.4 months. Seventy three percent of the studies focused on children less than one year old. Some studies reported that 33% were newborns. Other studies reported that 27% were under one year old. The mean participant sample size was 617 and ranged from 60 to 2482.	Nutritional interventions (e.g. counselling in feeding practices, maternal dietary or micronutrient supplementation; promotion of optimum breastfeeding; complementary feeding and responsive feeding practices and stimulation; dietary supplementation; diversification and micronutrient supplementation or fortification for children). • Combined approach programmes (e.g. zinc supplementation plus home…	• Comparator: controls included treatment, intervention, or placebo. Pg 16	Primary outcomes • Stunting as measured by anthropometry (Table 3). * Height expressed in centimetres or height-for-age (HFA) zscore. * Low birth weight (LBW; as birth length is not usually available, birth weight serves as a proxy for small size at birth, itself a proxy for inadequate foetal nutrition and growth). Secondary outcomes The secondary outcomes were prioritised as nutritional outcomes…	More than half of the studies were conducted solely in slum settings with the rest conducted in poor urban or periurban areas. None of the studies mentioned comparing their classification of a slum with the UN-Habitat 2004 definition.	CENTRAL and PubMed WHO Department of Child and Adolescent Health and Development; the United Nations Children's Fund (UNICEF); the World Food Program (WFP); the World Bank (WB); the United Nations Standing Committee on Nutrition (UNSCN); the United Nations Refugee Agency (UNHCR). The Food and Nutrition Technical Assistance Project (FANTA-2); the Emergency Nutrition Network (ENN); the Internationa…	1999 - 2014 pg 29	15 studies pg 29	13 RCTs one cluster RCT one non-RCT using intervention versus control group CBA and case-control study design pg 29	Bangladesh India Peru Haiti, Guatemala, South Africa, Congo, and Kenya. pg 29	GRADE Pg 21	We carried out statistical analysis using Review Manager 5 (Review Manager 2014). Pg 22	The urban environment was mostly not taken account of in the design stage of the studies reviewed, which is likely one component of the unsuccessful interventions in the slum environment. All of the nutritional intervention types included in this review have the potential to decrease stunting and previous evidence demonstrated the impact of maternal supplementation, macro/micronutrient supplement…	the need to better understand urban slum environments and their people as evidence showed that interventions included in this review were successful in other locations outside of urban poor areas Pg 3	NR
10	BM	Haider BA, Sharma R, Bhutta ZA. Neonatal vitamin A supplementation for the prevention of mortality and morbidity in term neonates in low and middle income countries. Cochrane Database of Systematic Reviews 2017, Issue 2. Art. No.: CD006980. DOI: 10.1002/14651858.CD006980.pub3.	Background Vitamin A deficiency is a major public health problem in low and middle income countries. Vitamin A supplementation in children six months of age and older has been found to be beneficial, but no effect of supplementation has been noted for children between one and five months of age. Supplementation during the neonatal period has been suggested to have an impact by increasing body sto…	Haider BA, Sharma R, Bhutta ZA. 2017	"To evaluate the role of vitamin A supplementation for term neonates in low and middle income countries with respect to prevention of mortality and morbidity." p 7				This is meant specifically for neonates. So not sure about the category. But here again supplementation should be in INFANCY AND CHILDHOOD CATEGORY	From methods - "We included all term neonates (born between 37 and 42 weeks' gestational age) up to 28 days after birth." p 7 From results - Total number of participants were 168,460 neonates. Break up of participants: 2067 infants with birth weight > 1500 grams; 11,918 infants younger than six months, of whom 1621 were neonates; 11,619 newborn infants; around 14,110 infant-mother pairs within 96…	"Studies compared supplementation with vitamin A within the first 28 days of life... We excluded from the review any trial with continued supplementation beyond the first 28 days of life. Cointerventions, if any, should have been identical in the two groups." p 7	placebo or no supplementation	"Primary outcomes • All-cause infant mortality at six months and 12 months Secondary outcomes • Cause-specific infant mortality associated with acute respiratory infection and diarrhoea at six months and 12 months • Infant morbidity at six months of age, associated with acute respiratory infection and diarrhoea, measured as at least one episode of morbidity • Biochemical indicator values of vitam…	"Benn 2008 - Study was conducted in 6 urban districts in the capital of Guinea-Bissau which is classified as an area of subclinical vitamin A deficiency and high infant mortality; Benn 2010 - Study was conducted in 6 urban districts in the capital of Guinea-Bissau, which is classified as an area having moderate to severe vitamin A deficiency (by WHO) and high infant mortality; Benn 2014 - in a fe…	"For the March 2016 update: • We conducted a comprehensive search including Cochrane Central Register of Controlled Trials (CENTRAL; 2016, Issue 2) in the Cochrane Library; MEDLINE via PubMed (1966 to 13 March 2016); Embase (1980 to 13 March 2016); and Cumulative Index to Nursing and Allied Health Literature (CINAHL; 1982 to 13 March 2016) using the following search terms: (vitamin A OR retinol O…	1995-2016	12	The selection criteria was RCT and quasi RCT. But I got the following from the characteristics of included studies table: "Randomised, double-blind, placebo controlled trial; Randomised, placebo-controlled, 2-by-2 factorial trial; Randomised, double-blind, placebo-controlled trial; cluster-randomised, placebo-controlled trial; Randomised, double-blind, placebo-controlled trial; Randomised, placeb…	3 studies in Guinea-Bissau, Pakistan, Ghana, Indonesia, Bangladesh, Zimbabwe, Tanzania, 2 studies in India; Nepal	GRADE	meta analysis	"Authors' conclusions Evidence provided in this review does not indicate a potential beneficial effect of vitamin A supplementation among neonates at birth in reducing mortality during the first six months or 12 months of life." p 2. "Quality of evidence: We judged the quality of evidence as high for the most important clinical outcomes, with the exception of two outcomes that we scored as having…	No recommendations. The reason for not giving recommendation is presented in the following, plus the following can also be considered as summary of results: "Evidence provided in this review does not indicate a potential beneficial effect of vitamin A supplementation for neonates at birth in reducing mortality during the first six months or 12 months of life. Analyses based on geographical region…	No. Neither on homeless or urban poor.
11	SD	Imdad A, Mayo‐Wilson E, Herzer K, Bhutta ZA. Vitamin A supplementation for preventing morbidity and mortality in children from six months to five years of age. Cochrane Database of Systematic Reviews 2017, Issue 3. Art. No.: CD008524. DOI: 10.1002/14651858.CD008524.pub3.	Background Vitamin A deficiency (VAD) is a major public health problem in low- and middle-income countries, aGecting 190 million children under five years of age and leading to many adverse health consequences, including death. Based on prior evidence and a previous version of this review, the World Health Organization has continued to recommend vitamin A supplementation for children aged 6 to 59…	Imdad A, Mayo-Wilson E, Herzer K, Bhutta ZA 2017	To assess the effects of vitamin A supplementation (VAS) for preventing morbidity and mortality in children aged six months to five years.	Care during Infancy and Childhood				Twenty-one (44%) studies reported average age, which was 33 months across the studies	Synthetic oral VAS compared to either placebo or treatment as- usual control groups, including trials of various doses and frequencies. Co-interventions (for example, multiple vitamin or mineral supplementation), must have been identical in both groups. pg 8	placebo or treatment as- usual control groups	Primary outcomes 1. All-cause mortality. Secondary outcomes 1. Cause-specific mortality due to: a. diarrhoea; b. measles; c. meningitis; and d. lower respiratory tract infection (LRTI). 2. Cause-specific morbidity (i.e. incidence and prevalence) due to: a. diarrhoea; b. measles; c. malaria; d. meningitis; e. LRTI; f. Bitot's spots; g. night blindness; h. xerophthalmia; and i. hospitalisation. 3. …	Eighteen (38%) studies were in urban/periurban settings, and 26 (55%) were in rural settings. Three studies did not explicitly describe their urban or rural setting. pg 12	1. Cochrane Central Register of Controlled Trials (CENTRAL; 2016, Issue 2) in the Cochrane Library, which includes the Cochrane Developmental, Psychosoical and Learning Problems Specialised Register (searched 1 March 2016). 2. MEDLINE Ovid (1946 to February Week 3 2016). 3. Medline In-Process & Other Non-Indexed Citations Ovid (29 February 2016). 4. Embase Ovid (1980 to 2016 Week 9). 5. Science C…	1986-2013	47	RCTs factorial design studies. Factorial design studies typically test more than one intervention in different combinations in a single study.	Studies took place in 19 countries: 30 (63%) in Asia, 16 of which were in India; 8 (17%) in Africa; 7 (15%) in Latin America, and 2 (4%) in Australia	GRADE approach	Review Manager 5 (RevMan) When data were in several formats that we could not combine directly in RevMan, we used the generic inverse variance (GIV) option	Data on the effect of VAS for the prevention of death were available from 19 of the included studies, and the combined results indicate that vitamin A reduces overall risk of death and death due to diarrhoea by 12%. Vitamin A does not specifically reduce death due to measles, respiratory infections, or meningitis, but it can reduce new occurrences of diarrhoea and measles. Giving oral synthetic v…		NR
12	SD	Imdad, A., Ahmed, Z., & Bhutta, Z. A. (2016). Vitamin A supplementation for the prevention of morbidity and mortality in infants one to six months of age. Cochrane Database of Systematic Reviews, (9).	Background Vitamin A deficiency is a significant public health problem in low- and middle-income countries. Vitamin A supplementation provided to infants less than six months of age is one of the strategies to improve the nutrition of infants at high risk of vitamin A deficiency and thus potentially reduce their mortality and morbidity. Objectives To evaluate the eCect of synthetic vitamin A supp…	Imdad A, Ahmed Z, Bhutta ZA 2016	To evaluate the effect of synthetic vitamin A supplementation in infants one to six months of age in low- and middle-income countries, irrespective of maternal antenatal or postnatal vitamin A supplementation status, on mortality, morbidity and adverse reactions.	Care during Infancy and Childhood				participants aged one to six months, with sample sizes ranging between 89 (Kutukculer 2000) and 10,297 pg 10	Synthetic vitamin A supplementation compared to administration of placebo or no supplementation in breastfed or non-breastfed infants one to six months of age irrespective of maternal postpartum vitamin A supplementation status. pg 6	compared vitamin A supplementation to placebo and the remainder compared to "no intervention". pg 10	Primary outcomes All-cause mortality during infancy, in the period between initiation of intervention and the last follow-up, until the age of one year. Secondary outcomes Cause-specific mortality (as defined by the study authors, irrespective of ascribing a single or multiple causes of death) due to: • diarrhoea; • acute respiratory infections; • meningitis; • measles. Morbidity during infancy (…	low and middle-income countries (as defined by World Bank), breastfed or non-breastfed, receiving vitamin A supplementation initiated between the ages of one and six months. pg 5	the Cochrane Central Register of Controlled Trials (CENTRAL 2016, Issue 2); MEDLINE via PubMed (1966 to 5 March 2016); Embase (1980 to 5 March 2016) and CINAHL (1982 to 5 March 2016) searched clinical trials registries for ongoing or recently completed trials (clinicaltrials.gov); the WHO International Trials Registry and Platform (www.whoint/ictrp/search/en/), and the ISRCTN Registry (www.isrctn…	1992-2007	12	RandomisedTrials Cluster randomised trials	eight countries: eight (66%) in Asia, four of these in Bangladesh , two in Nepal, and one each in Indonesia and Turkey ; three (25%) in Africa, two of them in Ghana and one in Kenya. There was one trial that was conducted in three countries, India, Ghana and Peru (WHO 1998), representing Asia, Africa and Latin America. Seven of the studies were conducted in rural settings , three in urban/peri-ur…	GRADE	Review Manager 5 soPware to perform the meta-analysis used the generic inverse-variance method of meta-analysis to pool the studies when data were available in different formats	Vitamin A supplementation for infants one to six months of age showed no effect on all-cause mortality during infancy. The pooled effect size suggested an increased risk of 5%; however, results were not statistically significant (RR 1.05, 95% CI 0.89 to 1.25). There were no significant effects on mortality or morbidity due to diarrhoea or respiratory tract infection. There was a three times incre…		NR
13	BM	Kaufman J, Ryan R, Walsh L, Horey D, Leask J, Robinson P, Hill S. Face‐to‐face interventions for informing or educating parents about early childhood vaccination. Cochrane Database of Systematic Reviews 2018, Issue 5. Art. No.: CD010038. DOI: 10.1002/14651858.CD010038.pub3.	"Background Early childhood vaccination is an essential global public health practice that saves two to three million lives each year, but many children do not receive all the recommended vaccines. To achieve and maintain appropriate coverage rates, vaccination programmes rely on people having sufficient awareness and acceptance of vaccines. Face-to-face information or educational interventions a…	Kaufman J, Ryan R, Walsh L, Horey D, Leask J, Robinson P, Hill S. 2018	"To assess the effects of face-to-face interventions for informing or educating parents about early childhood vaccination on vaccination status and parental knowledge, attitudes, and intention to vaccinate." p 13	Care during Infancy and Childhood				The interventions were directed to mothers and parents, or expectant mothers or parents. Two studies targeted mothers for whom additional barriers to accessing vaccination exist (adolescent mothers, mothers of low socioeconomic status). Five studies involved between 100 and 250 participants, and five had more than 400 participants. The sample size for 7 RCTs and 3 cluster RCTs was - 4527 particip…	"Face-to-face communication interventions directed to parents to inform or educate them about routine childhood vaccinations... The type of content that may be covered includes information about: vaccine-preventable diseases (e.g. symptoms, prevalence, transmission, severity); vaccines (e.g. delivery method, dose, ingredients, schedule, risks or side effects, benefits); or vaccine service deliver…	From the methods section: "Face-to-face interventions directed to parents versus control (usual care or passive intervention, i.e. non-face-to-face information or education, or no intervention)... Face-to-face intervention A versus face-to-face intervention B" p 17. From the results section:"In four studies, it appeared there was no education provided to the control group (Bolam 1998; Hu 2017; Us…	"Primary outcomes 1. Children: vaccination status of child (i.e. vaccination status upto- date, or receipt of one or more vaccines, as defined by study authors); outcome domain: vaccination status and behaviours 2. Parents: knowledge or understanding of vaccination; outcome domain: knowledge or understanding 3. Parents: attitudes or beliefs about vaccination; outcome domain: attitudes or beliefs …	The interventions largely took place in clinics, hospitals, or other healthcare settings. Seven studies took place in high income countries, and 3 took place in lower-middle income settings. Bjornson 1997: Richmond and Vancouver, British Columbia, Canada (high income), urban; Bolam 1998: Kathmandu, Nepal (low income), one peri-urban and one urban area; Hu 2017: China (high; 6 districts categorize…	"We searched the following sources: • Cochrane Central Register of Controlled Trials (CENTRAL; 2017, Issue 7) in the Cochrane Library (searched 3 July 2017); • MEDLINE Ovid (2012 to July 3 2017); • Embase Ovid (2012 to July 3 2017); • CINAHL EBSCO (Cumulative Index to Nursing and Allied Health Literature; 2012 to July 3 2017); • PsycINFO Ovid (2012 to July 3 2017). Searching other resources • We …	1997-2017	10	RCT and Cluster RCT	Most studies took place in highincome countries: Australia, Canada, China, England, Japan (two studies), and the USA, with the exception of Nepal, and Pakistan (two studies).	GRADE	meta-analyses and sensitivity analyses	"There is low- to moderate-certainty evidence suggesting that face-to-face information or education may improve or slightly improve children's vaccination status, parents' knowledge, and parents' intention to vaccinate. Face-to-face interventions may be more effective in populations where lack of awareness or understanding of vaccination is identified as a barrier (e.g. where people are unaware o…	"Implementing communication interventions can be costly and time-consuming, so it is important for policy makers and programme managers to be able to base their decisions on rigorous, high-quality evidence, wherever possible." p 34 ... "given the ubiquity of this communication method, healthcare providers and practitioners should be encouraged to know that face-to-face information or education ab…	No. Neither on homeless or urban poor.
14		Kramer MS, Kakuma R. Optimal duration of exclusive breastfeeding. Cochrane Database of Systematic Reviews 2012, Issue 8. Art. No.: CD003517. DOI: 10.1002/14651858.CD003517.pub2.		Kramer MS, Kakuma R. 2012						Sample size: 444,324 pregnancies (range: 86- 134688) in 21 included studies.	"Among infants EBF for at least three months, the interventions/ exposures compared were continued EBF versusMBF. The ’complementary’ foods used in MBF included juices, formula, other milks, other liquids, or solid foods. Although the World Health Organization (WHO) defines EBF as breastfeeding with no supplemental liquids or solid foods other than medications or vitamins	Comparison one: controlled trials of exclusive versus mixed breastfeeding for four to six months, developing countries Comparison two: observational studies of exclusive versus mixed breastfeeding for three to seven months, developing countries Comparison three: observational studies of prolonged (more than six months) exclusive versus mixed breastfeeding, developing countries Comparison four: ob…	The infant outcomes specifically sought (but not necessarily found) included growth (weight, length, and head circumference and z-scores (based on theWHO/CDC reference) for weight-for-age, length-for-age, and weight-for-length), infections, morbidity, mortality, micronutrient status, neuromotor and cognitive development, asthma, atopic eczema, other allergic diseases, type 1 diabetes, blood press…	Some of the places included Baltimore-Washington area, poor peri-urban area in Peru, areas with low-income families with poor sanitation in Honduras, Davis, CA, urban health centres in Iran, rural Bangladesh, urban university teaching hospital in Nigeria, areas with East Indian children living under poor hygienic conditions.	The Cochrane LIbrary (2011, Issue 6) • MEDLINE (1 January to 14 June 2011) • EMBASE (1 January 2011 to 14 June 2011) • CINAHL (1 January 2007 to 14 June 2011) • BIOSIS (1 January 2007 to 14 June 2011) • African Index Medicus (searched 15 June 2011) • Index Medicus for the WHO Eastern Mediterranean Region (IMEMR) (searched 15 June 2011) • LILACS (searched 15 June 2011	1980-2010	23	trials and observational studies	11 from developing countries and 12 from developed countries	"We used Cochrane criteria for assessing controlled clinical trials... The five-point Jadad (Jadad 1996) scale was also used to examine the quality of randomized controlled trials... Observational (cohort, case-control, and cross-sectional studies) were assessed for control for confounding, losses to follow-up, and assessment of outcome as follows..." p 5	"Inter-study heterogeneity was evaluated for all outcomes and all comparisons using the I² statistic. Fixed-effect measures of association are reported for all analyses except for those for which the I² exceeded 50%; the latter analyses are based on random-effectmeasures. For observational studies that used multivariable regression models to control for potentially confounding covariates, associa…	"The investigators involved in the two Honduran trials took a step in the right direction when they opted for an experimental design to overcome problems with confounding (particularly confound-ing by indication) and selection bias inherent in observational designs. The results of observational studies from developing countries are consistent with the results of the two Honduran trials, especiall…	"the overall evidence demonstrates no apparent risks in recommending, as a general policy, exclusive breastfeeding for the first six months of life in both developing and developed-country settings." p 11	NA
15	BM	Kristjansson E, Francis DK, Liberato S, Benkhalti Jandu M, Welch V, Batal M, Greenhalgh T, Rader T, Noonan E, Shea B, Janzen L, Wells GA, Petticrew M. Food supplementation for improving the physical and psychosocial health of socio‐economically disadvantaged children aged three months to five years. Cochrane Database of Systematic Reviews 2015, Issue 3. Art. No.: CD009924. DOI: 10.1002/14651858.C…	Background Undernutrition contributes to five million deaths of children under five each year. Furthermore, throughout the life cycle, undernutrition contributes to increased risk of infection, poor cognitive functioning, chronic disease, and mortality. It is thus important for decisionmakers to have evidence about the eMectiveness of nutrition interventions for young children. Objectives Primary…	Kristjansson E, Francis DK, Liberato S, Benkhalti Jandu M, Welch V, Batal M, Greenhalgh T, Rader T, Noonan E, Shea B, Janzen L, Wells GA, Petticrew M. 2015	"Primary objective 1. To assess the effectiveness of supplementary feeding interventions, alone or with co-intervention, for improving the physical and psychosocial health of disadvantaged children aged three months to five years. Secondary objectives 1. To assess the potential of such programmes to reduce socioeconomic inequalities in undernutrition. 2. To evaluate implementation and to understa…	Care during Infancy and Childhood			here again there is confusion in age category between newborn and children, considering that this study looks at children three months to five years. BUT SUPPLEMENTATION IS ONLY INCLUDED IN INFANCY AND CHILDHOOD CATEGORY - SO AM NOT INCLUDING THE CATEGORY OF NEWBORN	Full sample size not mentioned. "The participants comprised children aged three months to five years. In almost all studies in low- and middle-income countries, a high proportion of children had low weight-for-age z-scores (WAZ) or height-for-age z-scores (HAZ). Eight studies allocated children on the basis of mild to moderate malnourishment or low WAZ. Very few children in these studies were sev…	"Provision of energy and macronutrients through: 1. Hot or cold meals (breakfast or lunch); 2. Snacks (including both food and beverages such as milk or milk substitutes); 3. Meals or snacks in combination with take-home rations; 4. Take-home rations." p 12	"Studies had to compare children who received feeding (with or without co-intervention such as maternal education) to a nofeeding control. We accepted either no-treatment controls (no feeding) or placebo controls (e.g. low-energy foods (less than 5% of the energy provided by the intervention) or drinks (without fortification)). For example, a low-energy, unfortified (e.g. 30 kcal) drink was accep…	"Primary outcomes Physical health 1. Growth (weight, height, weight-for-age, height-for-age, weightfor- height). Psychosocial health 1. Psychomotor development (the progressive attainment of skills that involve both mental and muscular activity; e.g. the ability to turn over, crawl, and walk). 2. Cognitive development or mental development (development of thought processes, including memory, reas…	Twenty-nine studies were from low- and middle income countries; three were from high-income countries. Within low- and middleincome countries, six were performed in India, two in Bangladesh , two in Jamaica, two in Indonesia, two in Columbia, three in Malawi, and one each in Niger, Nigeria, Kenya, Peru, South Africa, Vietnam, Thailand, Brazil, Ecuador, Haiti, and Mexico. One study was performed i…	"Electronic searches We ran the initial searches in July 2011, and updated them most recently on 28 January 2014 (Appendix 1)... 1. Cochrane Central Register of Controlled Studies (CENTRAL), 2014, Issue 1, part of The Cochrane Library. 2. Ovid MEDLINE(R) In-Process & Other Non-Indexed Citations and Ovid MEDLINE(R) 1946 to present. 3. Cochrane Database of Systematic Reviews (CDSR), 2014 Issue 1, p…	1971-2014	32 studies met the inclusion criteria	Twenty-one of the included studies were randomised controlled trials (RCTs) and 11 were controlled before-and-after studies (CBAs). P 17	Six were performed in India, two in Bangladesh, two in Jamaica, two in Indonesia, two in Columbia, three in Malawi, and one each in Niger, Nigeria, Kenya, Peru, South Africa, Vietnam, Thailand, Brazil, Ecuador, Haiti, and Mexico. One study was performed in four countries: Bolivia, Caledonia, Congo, and Senegal. Of the three studies from high-income countries, one was implemented in Australia, one…	GRADE	meta analysis and sensitivity analysis	"Our review has found that child-feeding interventions are underperforming. Although we provide evidence that feeding interventions can work, our results indicate that good implementation is key." p 35". "Supplementary feeding young children has a small effect on gain in weight and weight-for-age z-scores (WAZ) in low- and middle-income countries... Supplementary feeding for young children has a …	"Target the poorest or most undernourished children or areas, if targeting is necessary... Closely supervise the distribution and child’s intake of the supplement... Providing extra rations for other family members may be helpful" p 35. " education is essential for parents on the importance of feeding all children according to their needs... Consider providing at least 30% of the [recommended dai…	Not sure if this counts. "Two studies (one RCT: Husaini 1991; n = 113) and one CBA: GershoM 1988) found no relationship between initial nutritional status, supplementation, and growth. Finally, Joshi 1988 (n = 247) reported that supplementary feeding was more effective for children living in areas of moderate socio-economic status than for children living in slums. He suggested that poor environm…
16		Lassi ZS, Kedzior SGE, Bhutta ZA. Community-based maternal and newborn educational care packages for improving neonatal health and survival in low- and middle-income countries. Cochrane Database of Systematic Reviews 2019, Issue 11. Art. No.: CD007647. DOI: 10.1002/14651858.CD007647.pub2.		Lassi ZS, Kedzior SGE, Bhutta ZA. 2019						"Types of participants Types of participants included the following groups. 1. Women of reproductive age. 2. Pregnant women at any period of gestation. 3. Mothers of neonates (up to 28 days of life). 4. Their spouses/partners. 5. Other family members (such as mothers-in-law)." p 12 "Twenty one of the included studies reported the number of enrolled pregnant women at the start of the study period,…	"Types of interventions Intervention Community health education on maternal and newborn care* imparted to mothers or their family members in community settings of LMICs (according to the World Bank list (World Bank 2018)) via: 1. one-to one-counselling; 2. group counselling (in the form of group sessions); 3. mass media (radio, television, cellular messages, newspaper, brochures, banners, etc.); …	"The control did not receive the additional educational intervention or received a conventional level of health education." p 12	"Primary outcomes Neonatal mortality The number of neonatal deaths from any cause among all live births during the trial period. 1. Early neonatal mortality: from birth through six completed days of life. 2. Late neonatal mortality: from seven to 28 completed days of life. Perinatal mortality The number of stillbirths and the number of newborn deaths within one week of life among all stillbirths …	"The studies included in this review spanned across Asia, Africa, and Central/South America." p 17	"Electronic searches We conducted a comprehensive search including the Cochrane Central Register of Controlled Trials (CENTRAL; 2017, Issue 4) in the Cochrane Library; MEDLINE via PubMed (1 January 2012 to 2 May 2017); Embase (1 January 2012 to 2 May 2017); and the Cumulative Index to Nursing and Allied Health Literatue (CINAHL) (1 January 2012 to 2 May 2017), using the search detailed in Appendi…	1995-2017	33	randomised and quasi-randomised controlled trials	India, Bangladesh, Nepal, Pakistan, China, Vietnam, Uganda, Syria, Malawi, Uganda, Tanzania, Ethiopia, Egypt, Ghana, Kenya, South Africa, Zambia, Argentina, Guatemala.	Grade	meta analysis and sensitivity analysis	This review found that community health educational interventions significantly reduced newborn death, early newborn mortality, and late newborn mortality, as well as perinatal mortality. These interventions also positively impacted utilisation of any before birth (antenatal), care during pregnancy, and initiation of breastfeeding within an hour after birth. The review shows that educational inte…	"However, because educational interventions were part of a package of interventions, it is difficult to determine if purely educational interventions would be just as effective; this is an area that requires further investigation, which is a limitation of this review. It is also important to note that the quality of evidence for these findings was frequently of low or very low quality due to conc…	NA
17	BM	Lassi ZS, Moin A, Bhutta ZA. Zinc supplementation for the prevention of pneumonia in children aged 2 months to 59 months. Cochrane Database of Systematic Reviews 2016, Issue 12. Art. No.: CD005978. DOI: 10.1002/14651858.CD005978.pub3.	Background Pneumonia is a leading cause of morbidity and mortality in children younger than five years of age. Most deaths occur during infancy and in low-income countries. Daily zinc supplements have been reported to prevent acute lower respiratory tract infection (LRTI) and reduce child mortality. This is an update of a review first published in 2010. Objectives To evaluate the eIectiveness of …	Lassi ZS, Moin A, Bhutta ZA, 2016	To evaluate the eIectiveness of zinc supplementation in the prevention of pneumonia in children aged two to 59 months. P 4	Care during Infancy and Childhood			here again there is confusion in age category between newborn and children, considering that this study looks at children aged two to 59 months. BUT SUPPLEMENTATION IS ONLY INCLUDED IN INFANCY AND CHILDHOOD CATEGORY - SO AM NOT INCLUDING THE CATEGORY OF NEWBORN	Sample size, as per abstract: 5193 participants. Penny 2004 - enrolled 238 children with diarrhoea for more than 14 days who were aged from six to 36 months; Brooks 2005 - enrolled 1665 children aged from 60 days to 12 months; Bhandari 2002 - enrolled 2482 children aged six to 30 months; Luabeya 2007 - enrolled 186 children aged from four to six months; Sazawal 1998 - enrolled 609 children aged b…	"Oral supplement containing at least the USA's recommended daily allowance of zinc... The recommended daily allowance for infants is 5 mg of elemental zinc per day and 10 mg per day for children aged from one to five years (RDA 1989). We included trials in which supplements were administered for at least three months and outcome surveillance was carried out for at least four weeks." p 5	oral supplement without zinc or placebo. P 5	"Primary outcomes 1. Numbers of new episodes of pneumonia in children aged from two months to 59 months. Secondary outcomes 1. Prevalence (number of cases of pneumonia at a given time per total days of observation) of pneumonia in children aged from two months to 59 months." p 5	Penny 2004 - community-based trial was carried out in Canto Grande, a shanty town on the outskirts of Lima, Peru; Brooks 2005 conducted a study in a low-income population in an urban setting of Dhaka, Bangladesh; Bhandari 2002 - urban slum of Dakshinpuri in New Delhi, India; Luabeya 2007 - KwaZulu-Natal Province of South Africa. Children, Children were enrolled into the study at five government p…	"We searched the Cochrane Central Register of Controlled Trials (CENTRAL), the Cochrane Library (www.thecochranelibrary.com, accessed 21 October 2016), which contains the Acute Respiratory Infections Group's Specialised Register, MEDLINE (November 2009 to 21 October 2016) and Embase (January 2010 to 21 October 2016). We searched LILACS (1982 to 21 October 2016) using a new search strategy. We als…	1998-2005	Six studies	RCTs	One each in Peru and Bangladesh. 2 studies in India, 2 studies in South Africa	GRADE	meta-analysis	"Zinc supplementation was significantly associated with reducing the incidence and prevalence of pneumonia among children aged from two to 59 months". p 2 "Analysis showed that zinc supplementation reduced the incidence of pneumonia by 13% (fixed-effect risk ratio (RR) 0.87; 95% confidence interval (CI) 0.81 to 0.94, six studies, low-quality evidence) and prevalence of pneumonia by 41% (random-ef…	"Children, particularly those from low income countries who have inadequate intake of food that contains zinc (mainly foods of animal origin) should receive supplements to address deficiency" p 11	" Our findings from can be extrapolated for children living in low- and middle-income countries because most included studies were from disadvantaged urban areas of low-income countries (Bangladesh, India, Peru, and South Africa)." p 11. Note - In fact two of six studies in thsi SR are from India.
18	BM	Lazzerini M, Rubert L, Pani P. Specially formulated foods for treating children with moderate acute malnutrition in low‐ and middle‐income countries. Cochrane Database of Systematic Reviews 2013, Issue 6. Art. No.: CD009584. DOI: 10.1002/14651858.CD009584.pub2.	Background Moderate acute malnutrition, also called moderate wasting, affects around 10% of children under five years of age in low- and middleincome countries. There are diFerent approaches to addressing malnutrition with prepared foods in these settings; for example, providing lipid-based nutrient supplements or blended foods, either a full daily dose or in a low dose as a complement to the usu…	Lazzerini M, Rubert L, Pani P. 2013	"1. To evaluate the safety and effectiveness of different types of foods for children with moderate acute malnutrition (MAM) in low- and middle-income countries. 2. To assess whether foods complying or not complying with WHO nutritional specifications (WHO 2012) are safe and effective.' p 11	Care during Infancy and Childhood	Care of the Newborn		This study included children below 2 years. So should this be classified under "care of the newborn"	Sample size: 10,037 children under five years of age. "Age: trials enrolled children between six months of age and five years, with the exception of Hossain 2011 and Nikiema [pers comm], which included only children below two years of age, and Ackatia-Armah 2012, which included only children below three years of age. Gender: all trials enrolled children of both sexes." p 18	FROM METHODS: "Any type of food used for children with moderate acute malnutrition. All of the categories listed below could be included (De Pee 2009). 1. Improved adequacy of local diet: local foods prepared at home according to a given recipe; home processing of local foodssuch as soaking, germination, malting and fermentation). In the review, this did not include simple delivery of nutritional…	1. Treatment as usual 2. Alternative food	The outcomes of this review were selected through a prioritisation process within the WHO Nutrition Guidance Expert Advisory Group (NUGAG). Primary outcomes 1. Recovered 2. Not recovered 3. Progression to severe acute malnutrition 4. Died 5. Defaulted (i.e. dropped out of the programme) 6. Weight gain 7. Weight-for-height 8. Mid-upper arm circumference 9. Any adverse effect, including predisposit…	"All but one trial were conducted in rural settings in Africa: Mali (Ackatia-Armah 2012); Sierra Leone (Delchevalerie [pers comm]); Malawi (Matilsky 2009; LaGrone 2012); Niger (Nackers 2010); Burkina Faso (Nikiema [pers comm]); Ethiopia (Karakochuk 2012). The remaining trial was conducted in community clinics in the city of Dhaka, Bangladesh (Hossain 2011)." p 18	We searched the following databases. • Cochrane Central Register of Clinical Trials (CENTRAL), 2012 (10), part of The Cochrane Library, last searched 24 October 2012 • Ovid MEDLINE, last searched 24 October 2012 • Embase (Ovid), 1980 to 2012 Week 32, last searched 10 August 2012 • LILACS (iAH version on Virtual Health Library), last searched 24 October 2012 • CINAHL (EBSCO), last searched 24 Octo…	2009-2012	8	RCTs	Mali, Sierra Leone, Malawi, Niger, Burkina Faso, Ethiopia, Bangladesh	GRADE	meta analysis and sensitivity analysis	"In conclusion, there is moderate to high quality evidence that both lipid-based nutrient supplements and blended foods are effective in treating children with MAM [Moderate acute malnutrition]. Although lipid-based nutrient supplements (LNS) led to a clinically significant benefit in the number of children recovered in comparison with blended foods, LNS did not reduce mortality, the risk of defa…	No recommendations per se. "Results of this review cannot be generalised to all settings, and local acceptability of different foods need to be tested before using such foods in nutritional programmes.' p27	No. No specific analysis on either homeless or urban poor populations. "Generalisability of the results is limited by the fact that all but one trial were conducted in Africa, and in rural settings. Studies from Asia, where it is estimated that 30 million children are affected by MAM, or from Latin America are lacking. Studies in urban setting are also lacking. Caution should be used when transla…
19	BM	Lewin S, Munabi‐Babigumira S, Glenton C, Daniels K, Bosch‐Capblanch X, van Wyk BE, Odgaard‐Jensen J, Johansen M, Aja GN, Zwarenstein M, Scheel IB. Lay health workers in primary and community health care for maternal and child health and the management of infectious diseases. Cochrane Database of Systematic Reviews 2010, Issue 3. Art. No.: CD004015. DOI: 10.1002/14651858.CD004015.pub3.	Background Lay health workers (LHWs) are widely used to provide care for a broad range of health issues. Little is known, however, about the effectiveness of LHW interventions. Objectives To assess the effects of LHW interventions in primary and community health care on maternal and child health and the management of infectious diseases. Search methods For the current version of this review we se…	Lewin S, Munabi‐Babigumira S, Glenton C, Daniels K, Bosch‐Capblanch X, van Wyk BE, Odgaard‐Jensen J, Johansen M, Aja GN, Zwarenstein M, Scheel IB. 2010	To assess the effects of lay health worker interventions in primary and community health care on maternal and child health and the management of infectious diseases. P 6	Care during Infancy and Childhood	Childbirth Care	Postpartum Care of the Mother	outcomes included: immunisation uptake in children; likelihood of seeking care for childhood illness; increasing breastfeeding; child and neonatal mortality. Breastfeeding included: promoting initiation of breastfeeding, any breastfeeding up to 12 months post partum and exclusive breastfeeding. initiation of breastfeeding - is catergorised as childbirthcare in WHO 2010 doc; and exclusive breastfe…	Full sample size is not clear (and not mentioned). FROM METHODS: "Any lay health worker (paid or voluntary) including community healthworkers, village healthworkers, birth attendants, peer counsellors, nutrition workers, home visitors. For the purposes of this review, we defined the term lay health worker as any health worker who: • performed functions related to healthcare delivery, • was traine…	FROM METHODS: "Any intervention delivered by LHWs and intended to improve maternal or child health (MCH) or the management of infectious diseases... For the purposes of this review, a MCH or infectious diseases intervention was defined as follows. • Child health: any interventions aimed at improving the health of children aged less than five years. • Maternal health: any interventions aimed at im…	So the control was not mentioned specifically in the methods section, so I ended up drawing it from the characteristics of included studies table. Please see below, some of the examples of controls from a few studies: routine care; No counselling; routine breastfeeding support; conventional breastfeeding education prenatally; Usual health services provided by government, non-governmental organisa…	FROM METHODS section: "Primary outcomes 1. Health behaviours, such as the type of care plan agreed, and adherence to care plans (medication, dietary advice etc.) 2. Healthcare outcomes as assessed by a variety of measures. These included mortality; physiological measures (e.g vitamin C levels); and participants’ self reports of symptom resolution, quality of life, or patient self-esteem 3. Harms …	"Of the 82 studies included in this review, 55 studies (67%) were conducted in six high income countries: Australia, Canada, Ireland, New Zealand, the UK, and the USA. Forty-one of the 82 studies were conducted in the USA. Twelve studies (14.6%) were conducted in eightmiddle income countries (Brazil, China, India, Mexico, Philipines, Thailand, Turkey, and South Africa). Fifteen trials (18.3%) wer…	SOURCES for this SR: "For this update, we searched the following electronic databases for primary studies: • Cochrane Central Register of Controlled Trials (CENTRAL) which includes citations uploaded from the EPOC and Cochrane Consumers and Communication Group Trial Registers (The Cochrane Library 2009, Issue 1) (searched 18 February 2009); • MEDLINE, Ovid (1950 to February Week 1 2009, except Au…	1979-2009	82	RCTs	Phillipines, USA, Bangladesh,Australia,New Zealand, Thailand, South Africa, Brazil, Scotland, Canada, Jamaica, Turkey, United Kingdom, Ireland, Ecuador, Ethiopia, Burkina Faso, India, Pakistan, Tanzania, Nepal, Iraq, Mexico, Ghana, Vietnam, South Africa, China	GRADE	sensitivity analyses and meta analysis	"The diversity of included studies limited meta-analysis to outcomes for four study groups. These analyses show evidence of moderate quality of the effectiveness of LHWs in promoting immunisation uptake in children; increasing breastfeeding; and improving TB cure rates, when compared to usual care. There was moderate quality evidence that LHW support had little or no effect on TB preventive treat…	"There is moderate quality evidence of the effectiveness of LHWs in promoting immunisation uptake in children; increasing breastfeeding; and improving TB cure rates, when compared to usual care. There is also low quality evidence of the effectiveness of LHWs in reducing child morbidity; in reducing child and neonatal mortality; and in increasing the likelihood of seeking care for childhood illnes…	No. Neither on homeless or urban poor. Although there is a study by Ernst 2009 on homeless people, they have not provided analysis of the same. Study by Tulsky 2000 was on homeless people, but it was not aimed at MCH, but TB. And majority of participants were male.
20	BM	Lindegren ML, Kennedy CE, Bain‐Brickley D, Azman H, Creanga AA, Butler LM, Spaulding AB, Horvath T, Kennedy GE. Integration of HIV/AIDS services with maternal, neonatal and child health, nutrition, and family planning services. Cochrane Database of Systematic Reviews 2012, Issue 9. Art. No.: CD010119. DOI: 10.1002/14651858.CD010119.	Background The integration of HIV/AIDS and maternal, neonatal, child health and nutrition services (MNCHN), including family planning (FP) is recognized as a key strategy to reduce maternal and child mortality and control the HIV/AIDS epidemic. However, limited evidence exists on the effectiveness of service integration. Objectives To evaluate the impact of integrating MNCHN-FP and HIV/AIDS servi…	Lindegren ML, Kennedy CE, Bain-Brickley D, Azman H, Creanga AA, Butler LM, Spaulding AB, Horvath T, Kennedy GE. 2012	"To systematically review the literature on effectiveness of integration of MNCHN-FP and HIV services on health, behavior, and cost outcomes." p 2	Pregnancy Care	Family Planning	Care during Infancy and Childhood	This study also included in Results section -- sections on Child malnutrition services adding HIV testing and Post-abortion care adding HIV testing. But these segments were not reflected in n main findings section. And evidence was indicated as being limited for these 2 segments/. "Child malnutrition services adding HIV testing" - I classified this in the last column as care during infancy and ch…	Studies ranged in size from 60 to over 13,000 participants. All studies targeted women, but seven studies also includedmen or couples. No studies targeted adolescents.	HIV interventions were divided into four components: 1. HIV counselling and testing. 2. Prevention of secondary HIV transmission 3. HIV care and treatment 4. Psychosocial and other services for PLHIV MNCHN-FP interventions were divided into seven components: 1. Family planning. 2. Antenatal services 3. Post-abortion care 4. Intrapartum/childbirth services 5. Postnatal/postpartum services6. Infant…	no intervention	"Primary outcomes • Mortality (including maternal mortality, infant mortality, etc.) • HIV incidence • STI incidence Secondary outcomes • Unintended pregnancy • Condom use • Family planning use • Bed net use • Uptake of HIV or MNCHN-FP services • Coverage of HIV or MNCHN-FP services • Quality of HIV or MNCHN-FP services • Cost or cost-effectiveness • Stigma • Women’s empowerment • Referrals to ot…	Most studies were conducted in clinic or hospital settings (n=17), and two studieswere conducted in community settings." p 12	"• MEDLINE (via PubMed) • EMBASE • Cochrane Central Register of Controlled Trials (CENTRAL) • Cumulative Index to Nursing and Allied Health Literature (CINAHL) • Web of Science / Web of Social Science" p 7 "Searching other resources Conference abstract databases We searched the Aegis archive of HIV/AIDS conference abstracts (www.aegis.org), which includes the following conferences: • British HIV/…	1995-2010	20	stepped wedge randomised trial design, serial cross sectional studies, cross sectional studies, before after studies, non-randomized trial-individual design, non-randomized trial-group design, time series study, prospective cohort studies (one of which also included a retrospective cohort)	majority were conducted in sub-Saharan Africa (n=15), with one study each reported in Haiti, UK, United States, and Ukraine	We used the Cochrane Collaboration tool for assessing the risk of bias for each individual study	Due to the heterogeneity of study designs, intervention types, and outcomes, we did not conduct a metaanalysis but instead present a summary of the outcomes of interest and program descriptions.' P 12	"Overall, HIV and MNCHN-FP service integration was found to be feasible across a variety of integration models, settings and target populations. Nearly all studies reported positive post-integration effects on key outcomes including contraceptive use, antiretroviral therapy initiation in pregnancy, HIV testing, and quality of services. Authors’ conclusions This systematic review’s findings show t…	"Rigorous research comparing outcomes of integrated with non-integrated services, including cost, mortality and pregnancy-related outcomes, is greatly needed to inform programs and policy." p 21	No. Neither for homeless nor for other urban poor.
21	BM	Majorin F, Torondel B, Ka Seen Chan G, Clasen T. Interventions to improve disposal of child faeces for preventing diarrhoea and soil‐transmitted helminth infection. Cochrane Database of Systematic Reviews 2019, Issue 9. Art. No.: CD011055. DOI: 10.1002/14651858.CD011055.pub2.	Background Diarrhoea and soil-transmitted helminth (STH) infections represent a large disease burden worldwide, particularly in low-income countries. As the aetiological agents associated with diarrhoea and STHs are transmitted through faeces, the safe containment and management of human excreta has the potential to reduce exposure and disease. Child faeces may be an important source of exposure …	Majorin F, Torondel B, Ka Seen Chan G, Clasen T. 2019	"To assess the effectiveness of interventions to improve the disposal of child faeces for preventing diarrhoea and STH infections." p 15	Care during Infancy and Childhood				222,800 participants. "Apart from Stanton 1987 BGD, which collected diarrhoea morbidity data in children aged less than six years, Jinadu 2007 NGR, which collected data on children aged five year or less and Butz 1990 USA, which included children aged between one month and seven years in daycare centres, all other studies collected data for children aged less than five years." p 21	"Intervention All interventions aiming to improve the safe collection or disposal of faeces of children aged below five years in order to decrease direct or indirect human contact with such faeces. For NRS, this extended to interventions that occurred in the course of usual healthcare or daily life, or those that were deliberately introduced. This included, but was not limited to, safe disposal p…	"Participants that continued their usual practices of child faeces disposal instead of the intervention, or who received a different type of intervention (e.g. a health promotion intervention)." p 16	"Primary outcomes • Diarrhoea episodes among individuals, whether or not confirmed by microbiological examination. We defined an episode according to the case definitions used in each reviewed study. A third of the included studies used the WHO definition, which is the passage of three or more loose or liquid stools per day or more than usual for the individual (WHO 2013), while others used other…	Most study sites (56/69) were in low- or lower middle-income settings. "Stanton 1987 BGD was conducted in urban Bangladesh; Barrios 2008 PHI in rural Philippines; Cameron 2013 INA in rural Indonesia; Caruso 2019 IND, Dickinson 2015 IND, Nair 2017 IND, and Patil 2014 IND in rural India; and Luby 2018 BGD in rural Bangladesh. Altmann 2018 TCD was conducted in Chad, Briceño 2015 TAN in rural Tanzani…	We searched the following databases: • the Cochrane Infectious Diseases Group (CIDG) Specialized Register (27 September 2018); • the Cochrane Central Register of Controlled Trials (CENTRAL), published in the Cochrane Library (27 September 2018); • MEDLINE (27 September 2018); • Embase (27 September 2018); • Global Health (5 October 2018); • Web of Science (27 September 2018); • LILACS (27 Septemb…	1987-2019	63	Twenty-two studies were cluster RCTs, four were controlled before-and-aHer studies (CBA), and 37 were NRS (27 case-control studies (one that included seven study sites), three controlled cohort studies, and seven controlled cross-sectional studies).	Bangladesh, Philippines, Indonesia, India, Chad, Tanzania, Kenya, Democratic Republic of Congo, Ethiopia, Nigeria, Mali, Burkina Faso, Rwanda, Zimbabwe	For case-control studies, we assessed the quality of the studies using the Newcastle Ottawa scale (NOS) (Wells 2013). For RCTs, we used the Cochrane tool to assess the risk of bias, (Higgins 2011a). For controlled before-and-aHer studies, controlled cohort studies, and cross-sectional studies, we used the EPOC criteria to assess the risk of bias (EPOC 2013).The methodological certainty of each ou…	For RCTs: Meta analyses. For other study designs: We stratified the case-control analyses according to the level of quality of the studies, according to the numbers of stars it received. When there were not enough similar studies to pool them, we described them in the text organizing them by type of intervention, outcome, and study design.	Evidence suggests that the safe disposal of child faeces may be effective in preventing diarrhoea. However, the evidence is limited and of low certainty. The limited research on STH infections provides only low and very-low certainty evidence around effects, which means there is currently no reliable evidence that interventions to improve safe disposal of child faeces are effective in preventing …	"The available evidence suggests that children should be encouraged to use latrines and that child faeces should be disposed of in a latrine. However, the evidence is of very low certainty, thus we are unsure about the effect of these interventions." p 33	"The SHEWA-B evaluation did not demonstrate a difference [of safe disposal of faeces] in diarrhoea prevalence in children aged less than five years (recall however, the evaluation found no impact in the urban slums exposed to the intervention compared to control slums (7% with intervention versus 6% with control; RR 1.12; P = 0.348)." p 27
22		Mason-Jones AJ, Sinclair D, Mathews C, Kagee A, Hillman A, Lombard C. School-based interventions for preventing HIV, sexually transmitted infections, and pregnancy in adolescents. Cochrane Database of Systematic Reviews 2016, Issue 11. Art. No.: CD006417. DOI: 10.1002/14651858.CD006417.pub3.		Mason-Jones AJ, Sinclair D, Mathews C, Kagee A, Hillman A, Lombard C. 2016						Sample size: 55,157 participants. "Adolescents (defined as 10 to 19 year olds) attending primary, middle, or high (secondary) school at the time of the intervention. In countries where children start school at a later age, or where school populations sometimes include young people over the age of 20 years, we included these studies if most of the participants (over 50%) were adolescents." p 8	"We included any intervention that aimed to reduce the risk of HIV or other sexually transmitted infections (STIs) or pregnancy among adolescents, and was primarily conducted in schools or linked to schools or school attendance, with or without a community component. Some were curriculum-based educational interventions primarily delivered by adults (teachers, or other adults) or peers (peer educa…	no intervention	Clinical/biological outcomes: • HIV prevalence; • STI prevalence; • Pregnancy prevalence. Behavioural self-reported outcomes: • use of male condoms at first sex; • use of male condoms at most recent (last) sex; • incidence of sexual initiation (sexual debut)." p 8	One trialwas conducted in Latin America (Chile, Cabezón 2005 CHL), two trials in Europe (England (Stephenson 2008 GBR), and Scotland (Henderson 2007 GBR)), and five in sub-Saharan Africa (Malawi (Baird 2012 MWI), Zimbabwe (Cowan 2010 ZWE), Kenya (Duflo 2015 KEN), South Africa (Jemmott 2015 ZAF), and Tanzania (Ross 2007 TZA). Of those conducted in Africa, two were in rural areas (Cowan 2010 ZWE;Ro…	We searched the following bibliographic databases for the years 1990 to 7April 2016 using the search terms presented in the Appendices: MEDLINE (Appendix 1), Embase (Appendix 2),CENTRAL (theCochraneCentral Register of Controlled Trials) (Appendix 3), the World Health Organization (WHO) International Clinical Trials Registry Platform ( apps.who.int/trialsearch; Appendix 4), and ClinicalTrials.gov …	2005-2015	8	cluster RCTs	Five trials were conducted in sub-Saharan Africa (Malawi, South Africa, Tanzania, Zimbabwe, and Kenya), one in Latin America (Chile), and two in Europe (England and Scotland).	GRADE	meta analysis	Sexual and reproductive health educational programmes Six trials evaluated school-based educational interventions. In these trials, the educational programmes evaluated had no demonstrable effect on the prevalence of HIV (RR 1.03, 95% CI 0.80 to 1.32, three trials; 14,163 participants; low certainty evidence), or other STIs (herpes simplex virus prevalence: RR 1.04, 95% CI 0.94 to 1.15; three tri…	There is a continued need to provide health services that cater for the sexual and reproductive health needs of adolescents by providing a range of contraceptive choices and condoms and to include them in decision-making around services that can most fully meet their needs. Schools may be a good place in which to provide sexual and reproductive health services, but there is little evidence that c…	NA
23	BM	Mathanga DP, Uthman OA, Chinkhumba J. Intermittent preventive treatment regimens for malaria in HIV‐positive pregnant women. Cochrane Database of Systematic Reviews 2011, Issue 10. Art. No.: CD006689. DOI: 10.1002/14651858.CD006689.pub2.	Background Intermittent preventive treatment is recommended for pregnant women living in malaria endemic countries due to benefits for both mother and baby. However, the impact may not be the same in HIV-positive pregnant women, as HIV infection impairs a woman’s immunity. Objectives To compare intermittent preventive treatment regimens for malaria in HIV-positive pregnant women living in malaria…	Mathanga DP, Uthman OA, Chinkhumba J. 2011	To compare IPTp regimens for malaria in HIV-positive pregnant women. P 6	Pregnancy Care				"Only the HIV-positive pregnant women were included in the review." p 8. Sample size: 722 HIV-positive pregnant women. "Filler 2006 included 266 HIV-positive pregnant women in their first or second pregnancies whilst Hamer 2007 included 456 HIV positive pregnant women regardless of their gravida status.." p 8.	FROM METHODS: Intervention • Sulfadoxine-pyrimethamine [SP]: three or more doses (25 mg/kg sulphadoxine and 1.25 mg/kg pyrimethamine) during the second and third trimester. • Other antimalarial drug(s): regimen specific to this population." p 6.	From characteristics table: Filler 2006: 2 doses of sulphadoxine-pyrimethamine; Hamer 2007: 2 doses of sulphadoxine-pyrimethamine, one in 2nd trimester and the other in 3rd trimester	FROM METHODS: Primary • Maternal anaemia: measured as maternal haemoglobin levels < 11 g/dL at delivery. • Low birthweight: measured as birthweight < 2.5 kg in singleton. Secondary • Maternal and neonatal mortality. • Placental malaria: measured by the presence of malaria in the placenta. • Peripheral parasitaemia: measured by the presence of malaria parasites on thick and thin malaria smears. • …	All the included studies were conducted in malaria endemic sub-Saharan African countries	"Databases On 28 June 2011, we searched the following databases using the search terms and strategy in Table 1: Cochrane Infectious Diseases Group Specialized Register; Cochrane Central Register of Controlled Trials (CENTRAL), published in The Cochrane Library; MEDLINE; EMBASE; and LILACS. We also searched the metaRegister of Controlled Trials (mRCT) using the terms: malaria, HIV, and pregnan*. C…	2006-2007	2	RCT	Malawi and Zambia	GRADE	meta analysis and sensitivity analysis	"In women in their first or second pregnancy, monthly [sulfadoxine pyrimethamine]SP may reduce both maternal parasitaemia (low quality evidence), and placental parasitaemia at delivery (low quality evidence). Monthly SP may have a small effect on the prevalence of maternal anaemia at delivery (low quality evidence), and the number of babies born with low birth weight (low quality evidence), but l…	"Three or more doses of SP may have some advantages over the standard two doses in HIV-positive pregnant women, but larger trials would be necessary to confirm an effect on patient important outcomes. However, since SP cannot be administered concurrently with co-trimoxazole - a drug often recommended for infection prophylaxis in HIV-positive pregnant women - new drugs and research is needed to ad…	"Findings reported by Filler 2006 shows that the use of three or more doses was more beneficial in the rural setting than it was in the urban setting (Hamer 2007). The low transmission in the urban area coupled with expansion of LLINs and indoor residual spraying (IRS) (Hamer 2007) might have led to lower prevalence of some of the end points which in turn meant that the study lacked power to dete…
24	SD	Mbuagbaw L, Medley N, Darzi AJ, Richardson M, Habiba Garga K, Ongolo‐Zogo P. Health system and community level interventions for improving antenatal care coverage and health outcomes. Cochrane Database of Systematic Reviews 2015, Issue 12. Art. No.: CD010994. DOI: 10.1002/14651858.CD010994.pub2.	Background The World Health Organization (WHO) recommends at least four antenatal care (ANC) visits for all pregnant women. Almost half of pregnant women worldwide, and especially in developing countries do not receive this amount of care. Poor attendance of ANC is associated with delivery of low birthweight babies and more neonatal deaths. ANC may include education on nutrition, potential proble…	Mbuagbaw L, Medley N, Darzi AJ, Richardson M, Habiba Garga K, Ongolo-Zogo P 2015	To assess the effects of health system and community interventions for improving coverage of antenatal care and other outcomes.	Pregnancy Care				400,000 women who were either of reproductive age or pregnant. pg 16	All interventions susceptible to improve coverage of ANC were eligible for inclusion in this review. Interventions aimed at the health system 1. Policy changes. 2. Health worker education. 3. Re-organisation of health services. Interventions aimed at the community 1. Mass media campaigns. 2. Social mobilisation. 3. Information-education-communication (IEC). 4. Financial incentives. 5. Behaviour c…	1. One intervention versus no intervention. 2. Two interventions compared. 3. One intervention versus a combination of interventions. 4. Combination of interventions versus no intervention.	Primary outcomes 1. Coverage of ANC: the proportion of pregnant women who attend at least four ANC visits during pregnancy. 2. Pregnancy-related deaths: the proportion of women who die during pregnancy or 42 days aPer, irrespective of cause (WHO 2004). Secondary outcomes 1. Coverage of ANC: the proportion of pregnant women who attend at least one ANC visit during pregnancy. 2. The proportion of p…	Two trials, Villar 1992 and Villar 2001 (WHO 2001), recruited clusters in multiple countries. Five trials were conducted in upper-middle- or high-income countries (Kenyon 2012; Klerman 2001; Laken 1995; Melnikow 1997; Villar 1992); the remaining trials took place in lowor lower-middle-income countries. Trials were overwhelmingly rural (22/34), with seven trials in mixed settings and four trials i…	The Cochrane Pregnancy and Childbirth Group’s Trials Register is maintained by the Trials Search Co-ordinator and contains trials identified from: 1. monthly searches of the Cochrane Central Register of Controlled Trials (CENTRAL); 2. weekly searches of MEDLINE (Ovid); 3. weekly searches of Embase (Ovid); 4. monthly searches of CINAHL (EBSCO); 5. handsearches of 30 journals and the proceedings of…	1992-2015	34	cluster randomised Trials pg16	Included trials took place in: Argentina (2), Bangladesh (4), Brazil, Cuba (2), Eastern China, Ghana, Honduras, India (3), Laos, Malawi, Mexico (3), Mongolia, Nepal (2), Pakistan (3), Rwanda, Saudi Arabia, South Africa (2), Southern Tanzania, Thailand, Uganda, United Kingdom, USA (3), Vietnam, Zanzibar and Zimbabwe. pg16	quality of the evidence was assessed using the GRADE approach as outlined in the GRADE Handbook	RevMan	What evidence did we find? We reviewed randomised controlled trials that tested ways to improve the uptake of antenatal care during pregnancy. Some trials tested community-based interventions (media campaigns, education on self and infant care or financial incentives for pregnant women to attend antenatal care), while other trials looked at health systems interventions (home visits for pregnant w…	Providing accessible comprehensive primary health care services to children in low- and middle-income countries seems a good approach to providing health care. This review indicates that IMCI may have a modest effect on mortality and may well be worth implementing, but policymakers need to be careful about justifying the considerable investment on the basis that it will result in large improvemen…	NR
25		Ojha S, Elfzzani Z, Kwok TC, Dorling J. Education of family members to support weaning to solids and nutrition in later infancy in term-born infants. Cochrane Database of Systematic Reviews 2020, Issue 7. Art. No.: CD012241. DOI: 10.1002/14651858.CD012241.pub2.	Background Education of family members about infant weaning practices could aIect nutrition, growth, and development of children in diIerent settings across the world. Objectives To compare effects of family nutrition educational interventions for infant weaning with conventional management on growth and neurodevelopment in childhood. Search methods We used the standard strategy of Cochrane Neona…	Ojha S, Elfzzani Z, Kwok TC, Dorling J. 2020						Parents and families of infants born at term gestation (37 to 42 weeks' gestation) and younger than one year of age at recruitment are included.	any form of nutrition educational intervention such as nutrition counselling, face-to-face sessions, audiovisual packages, support groups, additional inputfromhealth visitors or other allied professionals, and any other form of support involving nutrition education provided to families.	Control groups received usual care with routine health messages such as continued breastfeeding promoted in both groups	Primary outcomes 1. Growth rates (weight gain, linear growth, and head growth) in the first two years of life; change in weight, height, or head circumference z scores 2. Neurodevelopmental scores in children aged 12 months or older based on validated assessment tools, using neurological examination and the Bayley Scale Index II (Black 2000). These scores were considered abnormal if the Bayley II…	NR	The Cochrane Central Register of Controlled Trials (CENTRAL; 2018, Issue 5), in the Cochrane Library; MEDLINE via PubMed (1966 to 26 June 2018); Embase (1980 to 26 June 2018); and the Cumulative Index to Nursing and Allied Health Literature (CINAHL; 1982 to 26 June 2018) clinical trials registries for ongoing and recently completed trials (clinicaltrials.gov; World Health Organization Internation…	2004-2019	21	cluster-RCTs	Five studies were undertaken to address obesity or were conducted in high-income countries: Germany (Koehler 2007), United Kingdom (Watt 2009), Italy (Morandi 2019), Hawaii/Puerto Rico (Palacios 2019), and a combination of United Kingdom, Portugal, and Greece (Fildes 2015). 16 studies were conducted in middle- and low income countries. Five studies were conducted in India (Bhadari 2001; Bhandari …	Cochrane ‘Risk of bias’ tool	fixed-effect model	included 21 trials, recruiting 14,241 infants. Five of the trials were conducted in high-income countries and the remaining 16 were conducted in middle- and low-income countries. Meta-analysis showed that nutrition education targeted at improving weaning-related feeding practices probably increases both weight-for-age z scores (WAZ) (MD 0.15 standard deviations, 95% CI 0.07 to 0.22; 6 studies; 25…	Good quality evidence is insuIicient to support the hypothesis that educational interventions could reduce risks of overweight and obesity in children.	NR
26	SD	Ota E, Hori H, Mori R, Tobe‐Gai R, Farrar D. Antenatal dietary education and supplementation to increase energy and protein intake. Cochrane Database of Systematic Reviews 2015, Issue 6. Art. No.: CD000032. DOI: 10.1002/14651858.CD000032.pub3.	Background Gestational weight gain is positively associated with fetal growth, and observational studies of food supplementation in pregnancy have reported increases in gestational weight gain and fetal growth. Objectives To assess the effects of education during pregnancy to increase energy and protein intake, or of actual energy and protein supplementation, on energy and protein intake, and the…	Ota E, Hori H, Mori R, Tobe-Gai R, Farrar D. 2015	To assess the benefits and harms of dietary education, supplementation or restriction on health outcomes for women and their infants. More specifically, the purpose of this review was to evaluate the five items listed below. 1. Effects of advising pregnant women to increase their energy and protein intakes on gestational weight gain and outcomes of pregnancy, including fetal growth, gestational d…	Pregnancy Care	Childbirth Care	Postpartum Care of the Mother		All pregnant women with no systemic illness pg 12 9030 women	Types of interventions 1. Specific nutritional education to increase dietary energy and protein intake versus no nutritional education or a different form of consultation. 2. Balanced energy and protein supplementation versus no 'balanced energy and protein' supplementation or placebo. The types of supplements included those that were 'balanced' energy and protein supplements (i.e. an energy supp…	1. Specific nutritional education to increase dietary energy and protein intake versus no nutritional education or a different form of consultation. 2. Balanced energy and protein supplementation versus no 'balanced energy and protein' supplementation or placebo. The types of supplements included those that were 'balanced' energy and protein supplements (i.e. an energy supplement in which less th…	Primary outcomes • Perinatal mortality (defined by trialists) • Stillbirth (death aTer 20 weeks' gestation and before birth) • Neonatal death (death of a live infant within the first 28 days of life) Secondary outcomes Maternal outcomes • Pre-eclampsia (defined by trialists) • Energy intake (kcal/day) • Protein intake (g/day) • Gestational weight gain (kg) • Duration of labour (hours) • Mode of b…	HICs amd LMICs	the Cochrane Pregnancy and Childbirth Group’s Trials Register by contacting the Trials Search Co-ordinator (31 January 2015). The Cochrane Pregnancy and Childbirth Group’s Trials Register is maintained by the Trials Search Co-ordinator and contains trials identified from: 1. monthly searches of the Cochrane Central Register of Controlled Trials (CENTRAL); 2. weekly searches of MEDLINE (Ovid); 3. …	1973 to 2014	17	Cluster randomised trials Pg 15	/	GRADE	RevMan	This review includes 17 randomised controlled trials, involving 9030 women. The quality of the included trials is low to moderate. We, examined several aspects of dietary advice and supplementation and produced the following four main findings. (1) Providing nutritional advice resulted in an increase in the mother's protein intake, there were fewer babies born too early (two trialsinvolving 449 w…	The lack of evidence of benefit, coupled with the possibility of harm, suggests that future trials of high-protein supplementation and isocaloric protein supplementation should not be considered. High-quality randomised trials that target those women who are nutritionally deprived or underweight with reduced energy intake are needed; and long-term follow-up is also required.	NR
27	BM	Oyo‐Ita A, Wiysonge CS, Oringanje C, Nwachukwu CE, Oduwole O, Meremikwu MM. Interventions for improving coverage of childhood immunisation in low‐ and middle‐income countries. Cochrane Database of Systematic Reviews 2016, Issue 7. Art. No.: CD008145. DOI: 10.1002/14651858.CD008145.pub3.	Background Immunisation is a powerful public health strategy for improving child survival, not only by directly combating key diseases that kill children but also by providing a platform for other health services. However, each year millions of children worldwide, mostly from low- and middleincome countries (LMICs), do not receive the full series of vaccines on their national routine immunisation…	Oyo‐Ita A, Wiysonge CS, Oringanje C, Nwachukwu CE, Oduwole O, Meremikwu MM. 2016	To evaluate the effectiveness of intervention strategies to boost and sustain high childhood immunisation coverage in LMICs.	Care during Infancy and Childhood	Care of the Newborn		Immunisation come under the category of "care duing infancy and childhood" and "care of the newborn"	"Owais 2011 recruited children aged less than six weeks; Usman 2009 and Usman 2011 included children registering for DTP1 (which the authors noted was given at six weeks of age in the country); Banerjee 2010 included children aged from birth to six months; Dicko 2011 recruited children aged from birth to 23 months; Andersson 2009 included children aged 12 to 23 months; and Brugha 1996 studied chi…	1. Recipient-oriented interventions, for example: a. interventions to improve communication about childhood immunisation, including to (Willis 2013): i. inform or educate; ii. remind or recall; iii. teach skills; iv. provide support; v. facilitate decision making; vi. enable communication; vii.enhance community ownership; viii.meet vaccination requirement for school entry; ix. use recipient incen…	1. Standard immunisation practices in the study setting. 2. Different interventions, or similar interventions implemented with diIerent degrees of intensity." p11	Primary outcomes 1. Proportion of children who received DTP3 by one year of age. 2. Proportion of children who received all recommended vaccines by two years of age. Secondary outcomes 1. Proportion of children who received the vaccine under study. 2. Number of children under five years of age fully immunised with all scheduled vaccines. 3. Occurrence of vaccine preventable diseases. 4. Costs of …	The unit of analysis was the participant in all the studies except Morris 2004 and Pandey 2007, in which household was the unit of analysis." p 17. Andersson 2009 - Lasbela, 1 of the poorest districts in Balochistan Province in Pakistan; Banerjee 2010 - disadvantaged rural community in Udiapur, India with 2% immunisation coverage; Barham 2005 - Nicaragua, Mexico with immunisation rate > 90%; Bola…	1. Cochrane Central Register of Controlled Trials (CENTRAL), 2016, Issue 4, including the Cochrane EPOC Group Specialized Register (searched 12 May 2016) 2. MEDLINE In-Process and Other Non-Indexed Citations, MEDLINE Daily and MEDLINE 1946 to Present, OvidSP (searched 12 May 2016) 3. CINAHL 1981 to present, EbscoHost (searched 12 May 2016) 4. Embase 1980 to 2014 Week 34, OvidSP (searched 2 Septem…	1996-2013	14	10 cluster RCTs, 4 RCTs	Georgia, Ghana, Honduras, India, Mali, Nepal, Pakistan, Mexico, Nicaragua, and Zimbabwe.	GRADE	meta analysis. I do not think sensitivty analyses was done: "Sensitivity analysis We planned to perform a sensitivity analysis based on risk of bias and missing data if we found suIicient data: however, available data were insuIicient to perform this analysis. Due to diversity in the reported outcomes across studies, we pooled data for only three interventions", p 15	Providing parents and other community members with information on immunisation, health education at facilities in combination with redesigned immunisation reminder cards, regular immunisation outreach with and without household incentives, home visits, and integration of immunisation with other services may improve childhood immunisation coverage in LMIC. Most of the evidence was of low certainty…	"Barriers to immunisation uptake are context related. For any intervention to be adopted in a setting it must be designed to meet the peculiar needs of the setting and in the magnitude that best addresses the needs." p 23. "The affordability and sustainability of incentives is uncertain in low- and middleincome countries, particularly when supported by external funds. Implementation, particularly…	No. No specific analysis on either homeless or urban poor populations. In page 15 (methods), they point out -- "We planned the following subgroup analyses: 1. Setting of the study (rural, urban)." … "Due to paucity of data subgroup analysis was only possible for facility- versus community-based health education". So they could not do subroup analysis on setting of the study (rural, urban)
28		Palmer MJ, Henschke N, Bergman H, Villanueva G, Maayan N, Tamrat T, Mehl GL, Glenton C, Lewin S, Fønhus MS, Free C. Targeted client communication via mobile devices for improving maternal, neonatal, and child health. Cochrane Database of Systematic Reviews 2020, Issue 8. Art. No.: CD013679. DOI: 10.1002/14651858.CD013679.		Palmer MJ, Henschke N, Bergman H, Villanueva G, Maayan N, Tamrat T, Mehl GL, Glenton C, Lewin S, Fønhus MS, Free C. 2020						pregnant and postpartum populations(sample size ranged from 68 to 2637, totalling 7626 participants.) pregnant and postpartum women living with HIV (sample sizes varying from 150 to 550,resulting in 1088 women.) parents of children aged under five years were conducted with 8749 participants, with sample sizes ranging from 57 to 2054	included trials that assessed TCC (Targeted client communication: mean the transmission of targeted health content to a specified population or people within a predefined health or demographic group) delivered via mobile devices, where the content of the communication was intended to improve maternal, new-born, or child health, or a combination of these.	• targeted communication delivered to the client via mobile device compared with standard care or no intervention; • targeted communication accessible to the client via mobile device compared with targeted, non-digital communication (e.g. letters, face-to-face communication with clients); • targeted communication accessible to the client via mobile devices compared with non-targeted, digital comm…	Primary outcomes Pregnant and postpartum women (living without HIV and living with HIV) Health behaviour change Smoking cessation; b. alcohol consumption; c. adherence to preventive regimens for pre-eclampsia (calcium, magnesium, low-dose aspirin); d. adherence to antenatal regimens (e.g. folic acid); e. adherence to preventive/treatment regimens for anaemia (ante- and postnatal iron supplements)…	NR	Cochrane Central Register of Controlled Trials (CENTRAL, the Cochrane Library) (August 2017); • MEDLINE (OvidSP) (July 2017); • Embase Classic + Embase (OvidSP) (August 2017); • POPLINE (August 2017); • WHO Global Health Library (August 2017). • WHO ICTRP (International Clinical Trials Registry Platform; www.who.int/ictrp) (July 2019; Appendix 6); • US National Institutes of Health Ongoing Trials…	2008-1018	27	parallel individual RCT cluster RCT	USA (high-income) 7 England (high-income) Canada (high-income) Zimbabwe (low-income) Cameroon (lower middle-income) Nigeria (lower middle-income) -3 Guatemala (lower middle-income) Kenya (lower middle-income)-7 Thailand (upper middle-income) India (lower middle-income)-2 Tanzania (low-income) Ecuador (upper middle-income)	Cochrane ‘Risk of bias’ tool	Meta analysis using random-effects models	Included 27 trials (17,463 participants). Trial populations were: pregnant and postpartum women (11 trials conducted in low-, middle or high-income countries (LMHIC); pregnant and postpartum women living with HIV (three trials carried out in one lower middle-income country); and parents of children under the age of five years (13 trials conducted in LMHIC). Most interventions (18) were delivered …	High-quality, adequately powered trials and cost-effectiveness analyses are required to reliably ascertain the eRects and relative benefits of TCCMD. Future studies should measure potential unintended consequences, such as partner violence or breaches of confidentiality	NR
29	BM	Peña‐Rosas JP, Mithra P, Unnikrishnan B, Kumar N, De‐Regil LM, Nair NS, Garcia‐Casal MN, Solon JA. Fortification of rice with vitamins and minerals for addressing micronutrient malnutrition. Cochrane Database of Systematic Reviews 2019, Issue 10. Art. No.: CD009902. DOI: 10.1002/14651858.CD009902.pub2.	Background Rice fortification with vitamins and minerals has the potential to increase the nutrition in rice-consuming countries where micronutrient deficiencies exist. Globally, 490 million metric tonnes of rice are consumed annually. It is the dominant staple food crop of around three billion people. Objectives To determine the benefits and harms of rice fortification with vitamins and minerals…	Peña‐Rosas JP, Mithra P, Unnikrishnan B, Kumar N, De‐Regil LM, Nair NS, Garcia‐Casal MN, Solon JA. 2019.	To determine the benefits and harms of rice fortification with vitamins and minerals (iron, vitamin A, zinc or folic acid) on micronutrient status and health-related outcomes in the general population.	Care during Infancy and Childhood			Included non-pregnant and non-lactating women and children older than 1.5 years, mostly older than 2 years, and majorly school going children	Sample size: 10,483 participants(17 included). The controlled before-and-after studies were conducted in children aged two to six years of age (Della Lucia 2016; Nogueira Arcanjo 2013), 18 months to nine years of age (Gershoff 1977), and one was among women aged between 15 and 49 years (Ara 2019). One controlled before-and-after study was on infants to adults as it was prompted by clinical beribe…	"Interventions in the review were those in which rice had been fortified with at least one micronutrient or a combination of several micronutrients (iron, folic acid, zinc, vitamin A or other vitamins and minerals) irrespective of the method of fortification technology used. Fortified rice, for the purposes of this review, refers to the addition of a micronutrient premix to ordinary rice using an…	unfortified rice (no micronutrients added); no intervention;	Primary outcomes The primary outcomes across all populations in this review were the presence of anaemia, iron deficiency, haemoglobin concentrations and adverse effects. 1. Anaemia (defined as haemoglobin (Hb) below the WHO cut-oD, adjusted for altitude as appropriate (WHO 2011a), or as defined by the study authors) 2. Iron deficiency (as defined by study authors, based on a biomarker of iron st…	"The Indian studies had school children in an urban area (Thankachan 2012), urban slum (Moretti 2006b), and rural school setting (Radhika 2011). The Mexican study (Hotz 2008), recruited women from six factories without any specific mention of ethnicity or race. The studies from the Philippines had urban school children in Manila (Angeles-Agdeppa 2008), and children from a welfare institution and …	International databases 1. Cochrane Central Register of Controlled Trials (CENTRAL; Issue 7 2012 to Issue 12 2018) via Cochrane Register of Studies Online (CRSO) 2. MEDLINE (OVID; 1948 to 10 December 2018) 3. Embase (OVID; 1980 to 10 December 2018) 4. CINAHL EBSCOhost (1937 to 10 December 2018) 5. Web of Science (ISI) SCI, SSCI, CPCI-exp & CPCI-SSH (until 10 December 2018) 6. POPLINE (www.popline…	1950-2019	17	Out of the 17 included studies (28 records), twelve were RCTs. Five studies were controlled before-and-after studies.	Bangladesh, Cambodia, India, Indonesia, Philippines, Thailand, Brazil, Mexico, USA, Burundi	GRADE	meta analysis and sensitivity analysis	Fortification of rice with iron alone or in combination with other micronutrients may make little or no difference in the risk of having anaemia or presenting iron deficiency and we are uncertain about an increase in mean haemoglobin concentrations in the general population older than 2 years of age. Fortification of rice with iron and other micronutrients such as vitamin A or folic acid may make…	"This review may provide enough evidence supporting the effectiveness of fortification for anaemia and iron status. However, more evidence is needed for other micronutrients. Moreover, more thought may have to be given to the number of micronutrients added as this appears to have some bearing on the effect of fortification of rice." p 36	No. No specific analysis on either homeless or urban poor populations. The review did include an urban slum population (Moretti 2006b) -
30	BM	Salam RA, Haider BA, Humayun Q, Bhutta ZA. Effect of administration of antihelminthics for soil‐transmitted helminths during pregnancy. Cochrane Database of Systematic Reviews 2015, Issue 6. Art. No.: CD005547. DOI: 10.1002/14651858.CD005547.pub3	Background Helminthiasis is infestation of the human body with parasitic worms and it is estimated to affect 44 million pregnancies, globally, each year. Intestinal helminthiasis (hook worm) is associated with blood loss and decreased supply of nutrients for erythropoiesis, resulting in iron-deficiency anaemia. Over 50% of the pregnant women in low- and middle-income countries suffer from iron-de…	Salam RA, Haider BA, Humayun Q, Bhutta ZA. 2015	To determine the effects of administration of antihelminthics for soil-transmitted helminths during the second or third trimester of pregnancy on maternal anaemia and pregnancy outcomes." p 6	Pregnancy Care	Childbirth Care	Care of the Newborn	outcomes included maternal anaemia, low birthweight, pretermbirth, perinatal mortality. I felt 2 categories overlapped - "childbirth care" and "care of the newborn"	4265 participants. Elliott 2005 - Mothers in the second trimester of pregnancy; Larocque 2006 - Pregnant women in second trimester (>= 18 weeks; < 26 weeks) between 18 and 44 years (gestational age was assessed by using a combination of fundal height and the first day of last menstrual period); not having received anthelminthic treatment for 6months prior to recruitment; Ndyomugyenyi 2008 - Pregn…	Antihelminthics versus placebo or no treatment. In case of cointerventions other than antihelminthics, both groups should receive the same co-intervention." p 6	placebo or no treatment	Primary outcomes Maternal anaemia in third trimester of pregnancy (haemoglobin less than 11 g/dL) Secondary outcomes 1. Low birthweight (less than 2500 g) 2. Preterm birth (birth before 37 weeks of gestation) 3. Perinatal mortality (includes fetal death after 28 weeks of gestation and infant death that occurs at less than seven days of life) 4. Infant survival at six months" p 6	Elliott 2005 -Entebbe Hospital, Uganda; Larocque 2006 - rural or peri-urban areas (12 health centres in the Iquitos region of Peru); Ndyomugyenyi 2008 - Masindi district, western Uganda; Torlesse 2001 - 3 antenatal clinics in peri-urban and 6 in rural areas in SierraLeone	We searched the Cochrane Pregnancy and Childbirth Group’s Trials Register by contacting the Trials Search Co-ordinator (31 January 2015). The Cochrane Pregnancy and Childbirth Group’s Trials Register is maintained by the Trials Search Co-ordinator and contains trials identified from: 1. monthly searches of the Cochrane Central Register of Controlled Trials (CENTRAL); 2. weekly searches of MEDLINE…	2001-2008	4	RCTs. Randomised, double-blind, placebo-controlled trial; Randomised, double-blind, placebo-controlled trial; randomised, open label, controlled trial; randomised controlled 2 x 2 factorial design	2 in Uganda, one each in Peru and SierraLeone	GRADE	meta-analysis	Two of the included trials were of high quality, while two were of relatively low quality with limitations and biases in design and conduct. There was no effect of administration of a single dose of antihelminthics in the second trimester of pregnancy on maternal anaemia, low birthweight, preterm birth or perinatal mortality.	No. The evidence to date is insufficient to recommend use of antihelminthic for pregnant women after the first trimester of pregnancy.	No. No specific analysis on either homeless or urban poor populations.
31	SD	Sguassero Y, de Onis M, Bonotti AM, Carroli G. Community‐based supplementary feeding for promoting the growth of children under five years of age in low and middle income countries. Cochrane Database of Systematic Reviews 2012, Issue 6. Art. No.: CD005039. DOI: 10.1002/14651858.CD005039.pub3.	Background Supplementary feeding is defined as the provision of extra food to children or families beyond the normal ration of their home diets. The impact of food supplementation on child growth merits careful evaluation in view of the reliance of many states and non-governmental organisations on this intervention to improve child health in low and middle income countries (LMIC). This is an upda…	Sguassero Y, de Onis M, Bonotti AM, Carroli G 2012	To assess the effectiveness of community-based supplementary feeding in promoting the growth of children from birth to five years of age in low and middle income countries.	Pregnancy Care				Children from low and middle income countries born at term (≥ 37 completed weeks of gestation), from birth to five years old. -four studies recruiting only very young children (< 24 months) -four involving older children The studies were heterogeneous and sample sizes varied from 65 to 447 participants	Supplementary feeding was defined as the provision of extra food to children or families beyond the normal rations of their home diets. The intervention had to be ’community-based’, that is, young children could consume the supplementary food at home, at a supervised feeding centre or at other places adapted for this purpose, such as healthcare centres and crèches.We excluded trials in hospital a…	Controls included either no treatment (home diet or no extra feeding) or placebo (for example, low- or no-protein and lowenergy drinks).	Primary outcomes We considered the following primary anthropometric (growth measurement) outcomes. 1. Weight expressed in kg or weight-for-age (W-F-A) z-score at the end of the intervention. 2. Length or height expressed in cm or length- or height-forage (L-F-A or H-F-A) z-score at the end of the intervention. 3. Weight-for-height (W-F-H) z-score at the end of the intervention. 4. Weight or lengt…	Bolivia, Brazil, China, Congo, Indonesia, Guatemala, Jamaica, New Caledonnia and Senegal.	Cochrane Central Register of Controlled Trials (CENTRAL), searched via The Cochrane Library on DVD (January 2011). MEDLINE (Ovid), 1948 to week 3 January 2011 (searched 31 January 2011). EMBASE (Ovid),1980 to week 3, 2011 (searched 31 January 2011). CINAHL (EBSCO), 1937 to current (searched 31 January 2011). LILACS, all years (searched 31 January 2011). WorldCat (OCLC), limited to dissertations a…	1991-2008	8	RCTs	Bolivia, Brazil, China, Congo, Indonesia, Guatemala, Jamaica, New Caledonnia and Senegal.	GRADE approach	Review Manager 5.1 software (Rev Man 2011)	We included eight RCTs (n = 1243 children) that were at relatively high risk of bias. We found high levels of clinical heterogeneity in the participants, interventions and outcome measures across studies. Nevertheless, in order to quantify pooled effects of supplementary feeding, we decided to combine studies according to prespecified characteristics. These were the children’s age (younger or old…	Based on the evidence reviewed, clinicians and public health policy makers should not place undue expectations on the effectiveness of supplementary feeding for promoting the growth of children under five years of age living in low and middle income countries	NR
32	BM	Turley R, Saith R, Bhan N, Rehfuess E, Carter B. Slum upgrading strategies involving physical environment and infrastructure interventions and their effects on health and socio‐economic outcomes. Cochrane Database of Systematic Reviews 2013, Issue 1. Art. No.: CD010067. DOI: 10.1002/14651858.CD010067.pub2.	Background Slums are densely populated, neglected parts of cities where housing and living conditions are exceptionally poor. In situ slumupgrading, at its basic level, involves improving the physical environment of the existing area, such as improving and installing basic infrastructure like water, sanitation, solid waste collection, electricity, storm water drainage, access roads and footpaths,…	Turley R, Saith R, Bhan N, Rehfuess E, Carter B. 2013	"The main objectives of this systematic review were: • to examine the effectiveness of slum upgrading strategies involving physical environment and infrastructure interventions for improving the health and quality of life of slum dwellers. Secondary research objectives were: • to examine the effectiveness of slum upgrading strategies involving physical environment and infrastructure interventions…	Childbirth Care	Postpartum Care of the Mother		outcomes examined included maternal depression, infant mortality. MATERNAL DEPRESSION COMES UNDER POSTPARTUM CARE. BUT INFANT MORTALITY INDICATED HERE - PROBABLY PERTAINED TO PERINATAL MORTALITY - SO I PLACED IT UNDER CHILDBIRTHCARE.	A total of 3453 households or observations were included within the four studies reporting sample sizes." p 2 "Populations living in urban or peri-urban slums in LMICs (as defined by theWorld Bank) were eligible. The population was not restricted by age, gender, social hierarchy (for example caste, class) or any other criterion." p 11	"The review examined slum upgrading programmes involving at least one or more physical environment or infrastructure change to the slum environment in situ; with or without the inclusion of policy, financial, legal, behavioural, educational, social environment, or health and social service interventions. Examples of potential physical environment interventions include the following. • Water and s…	Not clearly mentioned	"Primary outcomes Health and quality of life The primary outcomes for this review are shown below. They may be measured objectively or subjectively (self-reported). • Mortality and morbidity related to: ◦ communicable diseases; ◦ non-communicable diseases; ◦ injuries. • Quality of life (QoL): example measures could include validated instruments such as health-related quality of life or self repor…	slums.	"A comprehensive search strategy for the database SCOPUS was developed that combined two concept groups of search terms: setting (slums) and interventions (upgrading). Studies were sifted manually for study designs and outcomes once the search was completed. The SCOPUS strategy was then adapted to the other databases listed below using database-specific subject headings, where available." p 12 "H…	1987-2010	14	Five studies were included for the main analysis: one RCT with a low risk, two CBAs with a moderate risk and two CBAs with a high risk of bias.Nine supporting studies were included that measured varying outcomes (6794 households or observations within eight studies reporting sample sizes). One CPI evaluated cement flooring only while three UBAs and five CPIs evaluated multicomponent slum upgradin…	India, Phillipines, Mexico, Argentina, Indonesia, Brazil.	The GRADE approach (Grading of Recommendations Assessment, Development and Evaluation) (Guyatt 2008) was used to assess the quality of the body of evidence	"Meta-analysis was only considered for studies eligible for themain analysis of findings (that isRCTs,CCTs,CBAs and ITS).However, diversity of interventions and outcomes prohibited any pooling of studies. Therefore, a narrative synthesis was performed separately for both main and supporting study findings." p 15	"A high risk of bias within the included studies, heterogeneity and evidence gaps prevent firm conclusions on the effect of slum upgrading strategies on health and socio-economic wellbeing. The most common health and socio-economic outcomes reported were communicable diseases and indicators of financial poverty. There was a limited but consistent body of evidence to suggest that slum upgrading ma…	"Study validity was limited by the quality of the available data. It is essential that rigorous process and impact evaluations are routinely incorporated during the planning and commissioning of slum upgrading programmes, to enable further refinement of interventions that build upon lessons learned." p 48	Evidence pertains to slum upgrading strategies, which would not be relevant for homeless. "One CPI found that offering cement flooring (Piso Firme project) was associated with fewer symptoms ofmaternal depression (CESD scale MD -2.37; 95% CI-3.46 to -7.02; P < 0.001) and stress (perceived stress scale MD -1.74; 95% CI -2.50 to -5.16; P < 0.001) (Cattaneo 2009)." p 30..."The body of evidence for m…
33	SD	Yakoob MY, Salam RA, Khan FR, Bhutta ZA. Vitamin D supplementation for preventing infections in children under five years of age. Cochrane Database of Systematic Reviews 2016, Issue 11. Art. No.: CD008824. DOI: 10.1002/14651858.CD008824.pub2.	Background Vitamin D is a micronutrient important for bone growth and immune function. Deficiency can lead to rickets and has been linked to various infections, including respiratory infections. The evidence on the eEects of supplementation on infections in children has not been assessed systematically. Objectives To evaluate the role of vitamin D supplementation in preventing pneumonia, tubercul…	Yakoob MY, Salam RA, Khan FR, Bhutta ZA 2016	To evaluate the role of vitamin D supplementation for preventing pneumonia, tuberculosis (TB), diarrhoea, and malaria in children under five years of age. This includes high-, middle-, and low income countries.	Care during Infancy and Childhood				Healthy term breast fed infants, 46 healthy, term, breast-fed white infants, healthy term infants, included infants aged one to 11 months, with 1524 randomized to the intervention group and 1522 to placebo controls.	Synthetic oral vitamin D supplementation of various doses and frequencies	placebo or no intervention Vitamin D versus placebo or no treatment. • Vitamin D plus 'other micronutrient(s)' versus 'other micronutrient(s)'.	Primary outcomes • Incidence rate (number of cases or episodes per total childyears) of the following. * Pneumonia. * Tuberculosis (TB). Secondary outcomes • Incidence rate (number of cases or episodes per total childyears) of the following. * Diarrhoea. * Malaria. • Incidence rate (cases or episodes per total child-years) of febrile illness. • Duration (mean number of days of all episodes) of th…	low-, middle-, and high-income countries	the Cochrane Infectious Diseases Group (CIDG) Specialized Register; the Cochrane Central Register of Controlled Trials (CENTRAL), published in the Cochrane Library issue 6 2016; MEDLINE (Pubmed, 1966 to 16 June 2016); EMBASE (OVID, 1980 to 16 June 2016); and LILACS (1982 to 16 June 2016). We also searched the WHO International Clinical Trials Registry Platform (ICTRP; http://www.who.int/ictrp/en/…	1981-2012	4	randomized double-blind prospective trial	private paediatric practice in Cincinnati, Ohio (USA) private paediatric practice in Madison, Wisconsin (USA) 11 primary healthcare centres of a community in northern Spain Kabul, Afghanistan, within the catchment area of a teaching hospital serving an innercity population.	GRADE	Performed meta-analysis RevMan (RevMan 2014). fixed-eEect model when the IX statistic value less than or equal to 50%, and a random-effects model otherwise	None of the included trials reported the impact of vitamin D supplementation on incidence rate of TB. We found that there was no benefit of vitamin D supplementation in preventing either pneumonia or diarrhoea in children under five years. The existing evidence of vitamin D supplementation among children on infectious diseases has limited applicability since we included only two trials in separat…	the need for further trials in areas with low vitamin D deficiency should be assessed based on other competing resources for research.	NR

## Sheet: Summarytable_updated20230109
Included studies	Guideline Domains Covered							Population characteristics		Intervention characteristics	Findings and certainty of evidence
	Family Planning	Safe Abortion Care	Pregnancy Care	Childbirth Care	Postpartum Care of the Mother	Care of the Newborn	Care during Infancy and Childhood
Arikpo D, Edet ES, Chibuzor MT, Odey F, Caldwell DM. Educational interventions for improving primary caregiver complementary feeding practices for children aged 24 months and under. Cochrane Database of Systematic Reviews 2018, Issue 5. Art. No.: CD011768. DOI: 10.1002/14651858.CD011768.pub2.					YES	YES	YES	Twenty-three studies, including 11,170 caregiver-child pairs met the inclusion criteria (Criteria for considering studies for this review). Nineteen studies included mother/caregiver-child pairs, three studies enrolled pregnant women (Edward 2013; Penny 2005; Vazir 2013), and one study enrolled first-time mothers (Wen 2011). The range of the sample size was 85 to 2064 caregivers, while that of th…	No overlap	educational interventions as comprising one or more of the following, delivered in any setting: multimedia, lectures, workshops, practical demonstrations, printed materials, skills training, counselling, campaigns, or other instructional methods (written, verbal, or audiovisual)	The moderate quality evidence suggested educational interventions led to improvement in complementary feeding practices(time of introduction of complementary foods). It delayed the early onset of complementary feeding, increased the duration of exclusive breastfeeding, enhanced the adequacy of complementary foods in both settings and improved hygiene practices in community based settings.	BCC	Compare with Duby, Ota and Kaufman	Duby talks about antibiotic delivery whereas Arikpo is on education intervention thus these should not be compared for overlap.
Dangour AD, Watson L, Cumming O, Boisson S, Che Y, Velleman Y, Cavill S, Allen E, Uauy R. Interventions to improve water quality and supply, sanitation and hygiene practices, and their effects on the nutritional status of children. Cochrane Database of Systematic Reviews 2013, Issue 8. Art. No.: CD009382. DOI: 10.1002/14651858.CD009382.pub2.							YES	children aged under five years number of children range from: 88 to 2115 (Total 22241)	Overlap with Ejemot et al 2015 is Luby 2006	Any intervention aimed at improving the microbiological quality of drinking water, including: a. removing or inactivating microbiological pathogens via household, community or water source level water treatment systems (filtration, sedimentation, chemical treatment, heat treatment, UV radiation), or both; b. protecting the microbiological quality of water prior to consumption (residual disinfecti…	Based on short term studies with low quality of evidence, it infers that WASH interventions confer a small benefit on growth in children under five years of age. Subgroup analysis suggets that thereis a difference in effect by gender and age group, with girls more responsive than boys in weight and height growth to WASH interventions, -height growth more responsive to WASH interventions in childr…	WASH	done
Das JK, Hoodbhoy Z, Salam RA, Bhutta AZ, Valenzuela‐Rubio NG, Weise Prinzo Z, Bhutta ZA. Lipid‐based nutrient supplements for maternal, birth, and infant developmental outcomes. Cochrane Database of Systematic Reviews 2018, Issue 8. Art. No.: CD012610. DOI: 10.1002/14651858.CD012610.pub2			YES	YES			YES	Included studies involved a total of 8018 pregnant women at 20 weeks of gestation or less. Sample size- number of participants ranged from 1320 to 4011.	No overlap with Das et al.(2019), Pena Rosas, Lazzerini	The provision of LNS( Lipid based Nutrient Supplements ) for point-of-use food fortification or direct consumption, irrespective of dose, frequency and duration. Included any LNS regardless of its content. Compared to placebo/no intervention,IFA, MMN, MNPs, Nutrition counselling.	The overall quality of the evidence is low. A slight benefit of LNS on babies who are born small, and on newborn weight and length, when compared to IFA. LNS did not seem to give any additional benefit to women and newborns compared to MMN, and both IFA and MMN were better at reducing maternal anaemia than LNS. Authors did not find any studies on LNS for pregnant women in emergency settings.	Nutrition/ SUPPLEMENTATION	Compare with Das, Pena Rosas, Lazzerini	In my opinion, in nutrtion context we should compare the studies with similar intervention like Vitamin A with Vitamin A, fortification with fortification and so on. This might be of help in ruling out the overlaps
Das JK, Salam RA, Mahmood SB, Moin A, Kumar R, Mukhtar K, Lassi ZS, Bhutta ZA. Food fortification with multiple micronutrients: impact on health outcomes in general population. Cochrane Database of Systematic Reviews 2019, Issue 12. Art. No.: CD011400. DOI: 10.1002/14651858.CD011400.pub2.							YES	36 of the studies conducted in children. 29 of theses included pre-school and school-aged children. 4 studies included infants (range- 6-12 months) 3 studies included children aged 1-3 years 3 studies included pregnant women	No overlap with Das (2018) and Lazzerini overlap with Pena Rosas (2019) are Perignon (2016); Pinkaew (2013, 2014); and Thankachan (2012)	MMN fortification (three or more micronutrients) by any food vehicle, compared with a single micronutrient or no fortification.	Food fortification with MMN may reduce anaemia by 32%, Iron deficeiency anemia by 72%. MMN fortification may also improve child growth measured as weight for age and weight for height/length. Quality of the evidence reported to be low.	Nutrition/ FORTIFICATION	Compare with Das, Pena Rosas, Lazzerini	Are we considering supplementation and fortification as same? If not then we should not compare these studies despite of them being in nutrtion context. Das should be compared with Pena Rosas as both them have fortification as common intervention.
Downe S, Finlayson K, Tunçalp Ö, Gülmezoglu AM. Provision and uptake of routine antenatal services: a qualitative evidence synthesis. Cochrane Database of Systematic Reviews 2019, Issue 6. Art. No.: CD012392. DOI: 10.1002/14651858.CD012392.pub2.			Yes					Sample size: More than 1950 women and over 780 healthcare providers. The review looked at 2 categories of participants. The first category included - antenatal and postnatal women with varying levels of uptake of ANC, including no uptakes. The second category included - midwives, nurses, doctors, traditional birth attendants (TBAs), and health service managers.	No overalp with Lindegren	No interventions assessed. The review synthesized qualitative evidence appraising women’s views and experiences of attending antenatal care; and factors influencing the uptake of antenatal care. The review was also aimed at synthesising qualitative evidence/appraising healthcare providers’ views and experiences of providing antenatal care; and factors influencing the provision of antenatal care. …	Evidence of moderate to high certainty suggested that initial or continued use of ANC depends on a perception that doing so will be a positive experience. This includes continuity of care that is authentically personalised, and culturally sensitive. The capacity of healthcare providers to deliver the kind of high-quality, relationship-based, locally accessible ANC that is likely to facilitate acc…	Community health services/ ROUTINE ANC
Duby J, Lassi ZS, Bhutta ZA. Community‐based antibiotic delivery for possible serious bacterial infections in neonates in low‐ and middle‐income countries. Cochrane Database of Systematic Reviews 2019, Issue 4. Art. No.: CD007646. DOI: 10.1002/14651858.CD007646.pub3.						YES		All neonates, aged 0 to 27 days residing in the study cluster and infants up to two months of age.	No overlap with Arikpo	Community-based programmes of newborn care that include the initiation of antibiotics in the community for PSBI in LMICs. Community-based delivery of simplified injectable antibiotics or oral antibiotics, or both for PSBI in neonates.	Low-quality data demonstrated that community-based antibiotics reduced neonatal mortality when compared to the standard hospital referral for neonatal PSBI in resource-limited settings. Moderate-quality evidence showed that simplified, community-based treatment of PSBI using regimens which rely on the combination of oral and injectable antibiotics did not result in increased neonatal mortality wh…	Community health services	Compare with Arikpo	Arikpo is educational intervation whereas Duby is antibiotic delivery. Do we need to look for the overlap among these?
Ejemot‐Nwadiaro RI, Ehiri JE, Arikpo D, Meremikwu MM, Critchley JA. Hand washing promotion for preventing diarrhoea. Cochrane Database of Systematic Reviews 2015, Issue 9. Art. No.: CD004265. DOI: 10.1002/14651858.CD004265.pub3.							YES	12 trials from child day-care centres or schools in mainly high-income countries (54,006 participants) nine community-based trials in LMICs (15,303 participants)	Overlap with Dangour et al 2013 is Luby 2006	Activities that promoted hand washing after defecation or after disposal of children's faeces and before eating, preparing or handling foods; for example, small group discussions and larger meetings on hygiene education, germs-health awareness interventions, multimedia communication campaigns with posters, radio/TV campaigns, leaflets, comic books, songs, slide shows, use of T-shirts and badges, …	Hand washing promotion among communities in LMICs probably prevents around one-quarter of diarrhoea episodes [eight trials, 14,726 participants, moderate quality evidence].	WASH	done
Gera T, Shah D, Garner P, Richardson M, Sachdev HS. Integrated management of childhood illness (IMCI) strategy for children under five. Cochrane Database of Systematic Reviews 2016, Issue 6. Art. No.: CD010123. DOI: 10.1002/14651858.CD010123.pub2.				YES	YES		YES	Participants were children younger than five years of age and health care providers in low- and middle-income countries.	No overlap with Mbuagbaw	Generic WHO/UNICEF IMCI intervention or its adaptation. To be included, the IMCI intervention needed to include improving health care worker skills for case management as one component. We included studies of (1) IMCI training alone; (2) IMCI training plus systems interventions to improve care delivery; (3) IMCI training with additional activities to improve community health practices; and (4) al…	With low to moderate certainty of evidence this review depicts the use of IMCI: • may lead to fewer deaths among children from birth to five years of age (low-certainty evidence); • may have little or no effect on the number of children suffering from stunting (low-certainty evidence); • probably has little or no effect on the number of children suffering from wasting (moderate-certainty evidence…	Community health services/ IMCI SERVICES	Compare with Mbaugbaw
Goudet SM, Bogin BA, Madise NJ, Griffiths PL. Nutritional interventions for preventing stunting in children (birth to 59 months) living in urban slums in low‐ and middle‐income countries (LMIC). Cochrane Database of Systematic Reviews 2019, Issue 6. Art. No.: CD011695. DOI: 10.1002/14651858.CD011695.pub2.						YES		participants included 9261 infants and children and 3664 pregnant women.	Overlap with Ota is Jahan (2014)??NEED TO DISCUSS	Nutritional interventions (e.g. counselling in feeding practices, maternal dietary or micronutrient supplementation; promotion of optimum breastfeeding; complementary feeding and responsive feeding practices and stimulation; dietary supplementation; diversification and micronutrient supplementation or fortification for children).	Certainty of the evidence is very low to moderate. This review provides no evidence that supplemental interventions can increase height-for-age in urban slums. It also provides extremely limited evidence, from nutrition promotion targeting pregnant women, that interventions can decrease low birth weight in poor urban slum environments.	Nutrition	Compare with Ota
Haider BA, Sharma R, Bhutta ZA. Neonatal vitamin A supplementation for the prevention of mortality and morbidity in term neonates in low and middle income countries. Cochrane Database of Systematic Reviews 2017, Issue 2. Art. No.: CD006980. DOI: 10.1002/14651858.CD006980.pub3							Yes	Sample size: "We included in this review 12 studies including 168,460 neonates" p 9. Participants included low birthweight and normal birthweight babies.	Overlap with Imdad 2016 is West 1995	Interventions aimed to evaluate the role of vitamin A supplementation for term neonates in low and middle income countries with respect to prevention of mortality and morbidity.	Evidence mostly of high quality -- does not indicate a potential beneficial effect of vitamin A supplementation among neonates at birth in reducing mortality during the first six months or 12 months of life.	Nutrition/ VITAMIN A SUPLEMENTATION	Compare with Imdad and Imdad
Imdad A, Mayo‐Wilson E, Herzer K, Bhutta ZA. Vitamin A supplementation for preventing morbidity and mortality in children from six months to five years of age. Cochrane Database of Systematic Reviews 2017, Issue 3. Art. No.: CD008524. DOI: 10.1002/14651858.CD008524.pub3.							YES	Average age of the participants across studies were 33 months	overlap with Imdad (2016) is Daulaire (1992)	Synthetic oral VAS compared to either placebo or treatment as- usual control groups, including trials of various doses and frequencies.	Vitamin A supplementation is associated with a clinically meaningful reduction in morbidity and mortality in children. The overall quality of the evidence to be high for benefits of VAS against overall risk of death and death due to diarrhoea. VAS can reduce risk of illness and death in children aged 6 to 59 months of age who are at risk of VAD	Nutrition/ VITAMIN A SUPLEMENTATION	Compare with Imdad and Haider
Imdad, A., Ahmed, Z., & Bhutta, Z. A. (2016). Vitamin A supplementation for the prevention of morbidity and mortality in infants one to six months of age. Cochrane Database of Systematic Reviews, (9).							YES	24,846 participants aged one to six months, with sample sizes ranging between 89 (Kutukculer 2000) and 10,297	overlap with Imdad (2017) is Daulaire (1992) Overlap with Haider 2016 is West 1995	Synthetic vitamin A supplementation compared to administration of placebo or no supplementation in breastfed or non-breastfed infants one to six months of age irrespective of maternal postpartum vitamin A supplementation status.	Vitamin A supplementation in infants one to six months of age did not reduce death or illness; however, it increased the risk of bulging fontanelle.	Nutrition/ VITAMIN A SUPLEMENTATION	compare with Imdad and Haider
Kaufman J, Ryan R, Walsh L, Horey D, Leask J, Robinson P, Hill S. Face‐to‐face interventions for informing or educating parents about early childhood vaccination. Cochrane Database of Systematic Reviews 2018, Issue 5. Art. No.: CD010038. DOI: 10.1002/14651858.CD010038.pub3.							Yes	Sample size: 4527 participants. Participants included mothers and parents, or expectant mothers or parents.		Interventions aimed to assess the effects of face-to-face interventions for informing or educating parents about early childhood vaccination on vaccination status and parental knowledge, attitudes, and intention to vaccinate.	Low to moderate certainty evidence suggested that face-to-face information or education may slightly improve children's vaccination status, parents' knowledge, and parents' intention to vaccinate. Face-to-face interventions may be more effective in populations where lack of awareness or understanding of vaccination is identified as a barrier.	BCC	Compare with Ota, Arikpo
Kramer MS, Kakuma R. Optimal duration of exclusive breastfeeding. Cochrane Database of Systematic Reviews 2012, Issue 8. Art. No.: CD003517. DOI: 10.1002/14651858.CD003517.pub2.					Yes	Yes	Yes	Sample size: 444,324 pregnancies (range: 86- 134688) in 21 included studies.		Interventions to promote exclusive breastfeeding	low quality evidence concluded that exclusive breastfeeding (EBF) for six months led to a decreased risk of gastrointestinal infection, with no deficits in growth among infants
Kristjansson E, Francis DK, Liberato S, Benkhalti Jandu M, Welch V, Batal M, Greenhalgh T, Rader T, Noonan E, Shea B, Janzen L, Wells GA, Petticrew M. Food supplementation for improving the physical and psychosocial health of socio‐economically disadvantaged children aged three months to five years. Cochrane Database of Systematic Reviews 2015, Issue 3. Art. No.: CD009924. DOI: 10.1002/14651858.C…							Yes	Sample size: Full sample size not mentioned. The participants comprised children aged three months to five. Many children came from low income areas.	Overlap with Sguassero et al(2012) are Simondon 1996 Grantham McGregor 1991 Pollit 2000 Hussaini 1991	Interventions aimed to assess the effectiveness of supplementary feeding interventions, alone or with co-intervention, for improving the physical and psychosocial health of disadvantaged children aged three months to five years; to assess the potential of such programmes to reduce socioeconomic inequalities in undernutrition; to evaluate implementation and to understand how this may impact on out…	Evidence ranged from very low to moderate showed that child-feeding interventions are underperforming. Although there is evidence that feeding interventions can work, the results indicate that good implementation is key.	Nutrition/ FOOD SUPPLEMENTATION	Compare with Sguassero
Lassi ZS, Kedzior SGE, Bhutta ZA. Community-based maternal and newborn educational care packages for improving neonatal health and survival in low- and middle-income countries. Cochrane Database of Systematic Reviews 2019, Issue 11. Art. No.: CD007647. DOI: 10.1002/14651858.CD007647.pub2.			Yes	Yes		Yes		Sample size: 553,111 participants from 33 original trails, most reported in India, Pakistan and Bangladesh, some also in Africa and Central and South America.		community health educational strategy versus no strategy or the existing approach to health education on maternal and newborn care in LMICs, as imparted to mothers or their family members specifically in community settings during the antenatal and/or postnatal period, assed for effectiveness for improving neonatal health and survival (i.e. neonatal mortality, neonatal morbidity, access to health …	Very low to low quality evidence suggested that community health educational interventions had a significant impact on decreasing overall neonatal mortality, early neonatal mortality, late neonatal mortality, and perinatal mortality
Lassi ZS, Moin A, Bhutta ZA. Zinc supplementation for the prevention of pneumonia in children aged 2 months to 59 months. Cochrane Database of Systematic Reviews 2016, Issue 12. Art. No.: CD005978. DOI: 10.1002/14651858.CD005978.pub3							Yes	Sample size: 5193 participants. Participants were of diverse age ranges, for instance from 60 days to 12 months; and from six to 60 months.	No overlap with Yakoob	Interventions aimed to evaluate the effectiveness of zinc supplementation in the prevention of pneumonia in children aged two to 59 months.	Low quality evidence showed that zinc supplementation in children is associated with a reduction in the incidence and prevalence of pneumonia.	Nutrition/ ZINC SUPPLEMENTATION	Compare with Yakoob
Lazzerini M, Rubert L, Pani P. Specially formulated foods for treating children with moderate acute malnutrition in low‐ and middle‐income countries. Cochrane Database of Systematic Reviews 2013, Issue 6. Art. No.: CD009584. DOI: 10.1002/14651858.CD009584.pub2							Yes	Sample size: 10,037. Most studies enrolled children in the age range of six months of age and five years.	NO overlap with Kristajannson, Pena Roasa,	Interventions aimed to evaluate the safety and effectiveness of different types of foods for children with moderate acute malnutrition; and to assess whether foods complying or not complying with WHO nutritional specifications (WHO 2012) are safe and effective.	Moderate to high quality evidence showed that both lipid-based nutrient supplements and blended foods are effective in treating children with MAM [Moderate acute malnutrition].	Nutrition/ FOOD SUPPLEMENTATION	Compare with Pena Rosas, Das and Das	It should be compared with Kristajansson as both them is in food supplementation context.
Lewin S, Munabi‐Babigumira S, Glenton C, Daniels K, Bosch‐Capblanch X, van Wyk BE, Odgaard‐Jensen J, Johansen M, Aja GN, Zwarenstein M, Scheel IB. Lay health workers in primary and community health care for maternal and child health and the management of infectious diseases. Cochrane Database of Systematic Reviews 2010, Issue 3. Art. No.: CD004015. DOI: 10.1002/14651858.CD004015.pub3				Yes	Yes		Yes	Different recipients were targeted in the different groups of studies. Examples include: for breastfeeding, the sample for five studies was drawn from communities with higher socioeconomic status, while for 13 studies it was drawn from low income communities; for care to sick children, the target population was mothers of children with disabilities; with juvenile rheumatoid arthritis; chronic ill…		Interventions aimed to assess the effects of lay health worker interventions in primary and community health care on maternal and child health and the management of infectious diseases.	Evidence of moderate quality showed that LHWs provide benefits in promoting immunisation uptake and breastfeeding, and improving TB treatment outcomes, while there was low quality evidence of the effectiveness of LHWs in reducing child morbidity and mortality.	Community health services/ LAY HEALTH WORKERS
Lindegren ML, Kennedy CE, Bain‐Brickley D, Azman H, Creanga AA, Butler LM, Spaulding AB, Horvath T, Kennedy GE. Integration of HIV/AIDS services with maternal, neonatal and child health, nutrition, and family planning services. Cochrane Database of Systematic Reviews 2012, Issue 9. Art. No.: CD010119. DOI: 10.1002/14651858.CD010119.	Yes		Yes				Yes	Sample size: Ranged from 60 to over 13,000 participants. All studies (20 in total) targeted women, but seven studies also included men or couples.	No overlap studies with Downe	Interventions were aimed at integration of MNCHN-FP (maternal, neonatal and child health, nutrition, and family planning) and HIV services to assess its effectiveness on health, behavior, and cost outcomes.	Multiple studies - with high risk of bias - found that integrated HIV/AIDS and MNCHN-FP services are feasible to implement and show promise towards improving a variety of health and behavioral outcomes.	Community health services
Majorin F, Torondel B, Ka Seen Chan G, Clasen T. Interventions to improve disposal of child faeces for preventing diarrhoea and soil‐transmitted helminth infection. Cochrane Database of Systematic Reviews 2019, Issue 9. Art. No.: CD011055. DOI: 10.1002/14651858.CD011055.pub2.							Yes	Sample size: 222,800 participants. Out of a total of 63 studies, most studies collected data for children aged less than five years.		Interventions were aimed at improving the disposal of child faeces for preventing diarrhoea and STH infections (eg. provision of nappies, potties).	Limited and low certainty evidence suggested that the safe disposal of child faeces may be effective in preventing diarrhoea.	WASH	done
Mason-Jones AJ, Sinclair D, Mathews C, Kagee A, Hillman A, Lombard C. School-based interventions for preventing HIV, sexually transmitted infections, and pregnancy in adolescents. Cochrane Database of Systematic Reviews 2016, Issue 11. Art. No.: CD006417. DOI: 10.1002/14651858.CD006417.pub3.	Yes							Sample size: 55,157 participants. "Adolescents (defined as 10 to 19 year olds) attending primary, middle, or high (secondary) school at the time of the intervention. In countries where children start school at a later age, or where school populations sometimes include young people over the age of 20 years, we included these studies if most of the participants (over 50%) were adolescents." p 8		Interventions (eg. sexual and reproductive health educational programmes) aimed to evaluate the effects of school-based sexual and reproductive health programmes on sexually transmitted infections (such as HIV, herpes simplex virus, and syphilis), and pregnancy among adolescents.	Low to moderate certainty evidence showed that "there is little evidence that educational curriculum-based programmes alone are effective in improving sexual and reproductive health outcomes for adolescents."
Mathanga DP, Uthman OA, Chinkhumba J. Intermittent preventive treatment regimens for malaria in HIV‐positive pregnant women. Cochrane Database of Systematic Reviews 2011, Issue 10. Art. No.: CD006689. DOI: 10.1002/14651858.CD006689.pub2.			Yes					Sample size: 722 HIV-positive pregnant women. HIV-positive pregnant women in their first or second pregnancies as well as HIV positive pregnant women regardless of their gravida status.		Interventions aimed to compare IPTp (Intermittent preventive treatment regimens) for malaria in HIV-positive pregnant women in malaria-endemic areas.	Low quality evidence showed that three or more doses of (sulfadoxine pyrimethamine) SP may reduce maternal parasitaemia, placental parasitaemia at delivery, prevalence of maternal anaemia at delivery and number of babies born with low birth weight, as compared to standard two doses in HIV-positive pregnant women.	Community health services/ TREATMENT REGIMEN
Mbuagbaw L, Medley N, Darzi AJ, Richardson M, Habiba Garga K, Ongolo‐Zogo P. Health system and community level interventions for improving antenatal care coverage and health outcomes. Cochrane Database of Systematic Reviews 2015, Issue 12. Art. No.: CD010994. DOI: 10.1002/14651858.CD010994.pub2.			YES					400,000 women who were either of reproductive age or pregnant.	No overlap with Gera	All interventions susceptible to improve coverage of ANC were eligible for inclusion in this review. Interventions aimed at the health system 1. Policy changes. 2. Health worker education. 3. Re-organisation of health services. Interventions aimed at the community 1. Mass media campaigns. 2. Social mobilisation. 3. Information-education-communication (IEC). 4. Financial incentives. 5. Behaviour c…	High quality evidence suggested that single interventions may improve antenatal care coverage (women attending at least one visit and women attending four or more visits) and encourage women to give birth to their babies in health facilities. Interventions did not improve rates of maternal death (low quality), baby deaths (moderate quality) or low birthweight (high quality). Moderate quality evid…	Community health services	Compare with Gera
Ojha S, Elfzzani Z, Kwok TC, Dorling J. Education of family members to support weaning to solids and nutrition in later infancy in term-born infants. Cochrane Database of Systematic Reviews 2020, Issue 7. Art. No.: CD012241. DOI: 10.1002/14651858.CD012241.pub2.			Yes	Yes	Yes	Yes	Yes	Parents and families of infants born at term gestation (37 to 42 weeks' gestation) and younger than one year of age at recruitment are included.		any form of nutrition educational intervention such as nutrition counselling, face-to-face sessions, audiovisual packages, support groups, additional inputfromhealth visitors or other allied professionals, and any other form of support involving nutrition education provided to families.	Included 21 trials, recruiting 14,241 infants. Five of the trials were conducted in high-income countries and the remaining 16 were conducted in middle- and low-income countries. Meta-analysis showed that nutrition education targeted at improving weaning-related feeding practices probably increases both weight-for-age z scores (WAZ) (MD 0.15 standard deviations, 95% CI 0.07 to 0.22; 6 studies; 25…
Ota E, Hori H, Mori R, Tobe‐Gai R, Farrar D. Antenatal dietary education and supplementation to increase energy and protein intake. Cochrane Database of Systematic Reviews 2015, Issue 6. Art. No.: CD000032. DOI: 10.1002/14651858.CD000032.pub3.			YES	YES	YES			All pregnant women with no systemic illness with sapmle size of 9030 women.	No overlap with Goudet, Kaufman, Arikpo	1. Specific nutritional education to increase dietary energy and protein intake versus no nutritional education or a different form of consultation. 2. Balanced energy and protein supplementation versus no 'balanced energy and protein' supplementation or placebo. The types of supplements included those that were 'balanced' energy and protein supplements (i.e. an energy supplement in which less th…	With low to moderate quality, there is an encouraging evidence that antenatal nutritional education with the aim of increasing energy and protein intake in the general obstetric population appears to be effective in reducing the risk of preterm birth, low birthweight, increasing head circumference at birth, increasing birthweight among undernourished women, and increasing protein intake.	BCC	Compare with Goudet, Arikpo, Ota and Kaufman	Duby talks about antibiotic delivery whereas Ota is on educational intervention thus these should not be compared for overlap.
Oyo‐Ita A, Wiysonge CS, Oringanje C, Nwachukwu CE, Oduwole O, Meremikwu MM. Interventions for improving coverage of childhood immunisation in low‐ and middle‐income countries. Cochrane Database of Systematic Reviews 2016, Issue 7. Art. No.: CD008145. DOI: 10.1002/14651858.CD008145.pub3.						Yes	Yes	Sample size: Total sample size was not mentioned. Participants included children in several age ranges, from birth to under five years; and also pregnant women and postpartum women, primary healthcare workers, the general population.		Interventions aimed to evaluate the effectiveness of intervention strategies to boost and sustain high childhood immunisation coverage. Examples of inverventions included communication about childhood immunisation, health education.	Evidence of low certainty showed that the interventions may improve childhood immunisation coverage in LMICs.	Community health services/ INTERVENTIONS FOR IMMUNISATION
Palmer MJ, Henschke N, Bergman H, Villanueva G, Maayan N, Tamrat T, Mehl GL, Glenton C, Lewin S, Fønhus MS, Free C. Targeted client communication via mobile devices for improving maternal, neonatal, and child health. Cochrane Database of Systematic Reviews 2020, Issue 8. Art. No.: CD013679. DOI: 10.1002/14651858.CD013679.			Yes	Yes	Yes	Yes	Yes	pregnant and postpartum populations(sample size ranged from 68 to 2637, totalling 7626 participants.) pregnant and postpartum women living with HIV (sample sizes varying from 150 to 550,resulting in 1088 women.) parents of children aged under five years were conducted with 8749 participants, with sample sizes ranging from 57 to 2054	Overlap in studies	TCC (Targeted client communication: mean the transmission of targeted health content to a specified population or people within a predefined health or demographic group) delivered via mobile devices, where the content of the communication was intended to improve maternal, new-born, or child health, or a combination of these.	Pregnant and postpartum women TCCMD versus standard care: TCCMD may increase exclusive breastfeeding in settings where rates of exclusive breastfeeding are less common but have little or no effect in settings where almost all women breastfeed (low certainty in evidence). For behaviours, TCCMD may increase exclusive breastfeeding in settings where rates of exclusive breastfeeding are less common, …	intervention type	Compare with	Shubhannkar Comments
Peña‐Rosas JP, Mithra P, Unnikrishnan B, Kumar N, De‐Regil LM, Nair NS, Garcia‐Casal MN, Solon JA. Fortification of rice with vitamins and minerals for addressing micronutrient malnutrition. Cochrane Database of Systematic Reviews 2019, Issue 10. Art. No.: CD009902. DOI: 10.1002/14651858.CD009902.pub2							Yes	Sample size: 10,483 participants. The review had studies that included children aged two to six years of age; 18 months to nine years of age; 5 to 18 years of age. Other participants included women aged between 15 and 49 years; non-pregnant, non-lactating women 18 to 49 years of age	overlap with Das (2019) are Perignon (2016); Pinkaew (2013, 2014); and Thankachan (2012)	Interventions aimed to determine the benefits and harms of rice fortification with vitamins and minerals (iron, vitamin A, zinc or folic acid) on micronutrient status and health-related outcomes in the general population. For instance, Rice fortified with zinc alone or in combination with other micronutrients.	Evidence ranging from low risk of bias to high risk of bias, and unclear risk of bias suggested that fortification of rice with iron alone or in combination with other micronutrients may make little or no difference in the risk of having anaemia or presenting iron deficiency and there is uncertainty about an increase in mean haemoglobin concentrations in the general population older than 2 years …	Nutrition/ FORTIFICATION	Compare with Das, Das, Lazzerini
Salam RA, Haider BA, Humayun Q, Bhutta ZA. Effect of administration of antihelminthics for soil‐transmitted helminths during pregnancy. Cochrane Database of Systematic Reviews 2015, Issue 6. Art. No.: CD005547. DOI: 10.1002/14651858.CD005547.pub3			Yes	Yes		Yes		Sample size: 4265 participants. Mothers in the second trimester of pregnancy.		Interventions aimed to determine the effects of administration of antihelminthics for soil-transmitted helminths during the second or third trimester of pregnancy on maternal anaemia and pregnancy outcome.	Evidence ranging from high quality to relatively low quality showed that there was no effect of administration of a single dose of antihelminthics or other co-interventions in the second trimester of pregnancy on maternal anaemia, low birthweight, preterm birth or perinatal mortality.	Community health services/ ANTIHELMINTHS ADMINISTRATION
Sguassero Y, de Onis M, Bonotti AM, Carroli G. Community‐based supplementary feeding for promoting the growth of children under five years of age in low and middle income countries. Cochrane Database of Systematic Reviews 2012, Issue 6. Art. No.: CD005039. DOI: 10.1002/14651858.CD005039.pub3.			YES					Children from low and middle income countries born at term (≥ 37 completed weeks of gestation), from birth to five years old. Sample sizes varied from 65 to 447 participants	Overlap with Kristajanson et al.(2015) are Simondon 1996 Grantham McGregor 1991 Pollit 2000 Hussaini 1991	Supplementary feeding was defined as the provision of extra food to children or families beyond the normal rations of their home diets. The intervention had to be ’community-based’, that is, young children could consume the supplementary food at home, at a supervised feeding centre or at other places adapted for this purpose, such as healthcare centres and crèches.We excluded trials in hospital a…	With high risk of bias, the review findings suggest supplementary feeding has a negligible impact on child growth; however, the pooled results should be interpreted with great caution because the studies included in the review are clinically diverse.	Nutrition/ SUPPLEMENTARY FEEDING	Compare with Kristjiansson
Turley R, Saith R, Bhan N, Rehfuess E, Carter B. Slum upgrading strategies involving physical environment and infrastructure interventions and their effects on health and socio‐economic outcomes. Cochrane Database of Systematic Reviews 2013, Issue 1. Art. No.: CD010067. DOI: 10.1002/14651858.CD010067.pub2.					Yes		Yes	Sample size: "A total of 3453 households or observations were included within the four studies reporting sample sizes." p 2 "Populations living in urban or peri-urban slums in LMICs (as defined by theWorld Bank) were eligible. The population was not restricted by age, gender, social hierarchy (for example caste, class) or any other criterion." p 11		Interventions aimed at to examine the effectiveness of slum upgrading strategies involving physical environment and infrastructure interventions for improving the health and quality of life of slum dwellers.	Low quality evidence or "high risk of bias within the included studies, heterogeneity and evidence gaps prevent firm conclusions on the effect of slum upgrading strategies on health and socio-economic wellbeing... There was a limited but consistent body of evidence to suggest that slum upgrading may reduce the incidence of diarrhoeal diseases and water-related expenditure". p 2	Risk mitigation
Yakoob MY, Salam RA, Khan FR, Bhutta ZA. Vitamin D supplementation for preventing infections in children under five years of age. Cochrane Database of Systematic Reviews 2016, Issue 11. Art. No.: CD008824. DOI: 10.1002/14651858.CD008824.pub2.							YES	Healthy term breast fed infants, 46 healthy, term, breast-fed white infants, healthy term infants, included infants aged one to 11 months	No overlap with Lassi	Synthetic oral vitamin D supplementation of various doses and frequencies	With low to moderate quality of evidence, No benefit of vitamin D supplementation in preventing either pneumonia or diarrhoea in children under five years was found.	Nutrition/ VITAMIN D SUPLEMENTATION	Compare with Lassi
